# Supplementary material for: A systematic review of the diversity and virulence correlates of metastrongyle lungworms in marine mammals
Source: Parasitology. 2023 Oct 20;150(13):1178–91. doi: 10.1017/S0031182023001014 (PMC10801380; doi:10.1017/S0031182023001014)
Supplement: Fischbach and Seguel supplementary material 1 — Fischbach and Seguel supplementary material [file S0031182023001014sup001.xlsx]

## Sheet: Sheet1
Author	Year	Journal	Title	Host.order	Host.family	Host.Species	Median.Host.Length.M	Median.Host.Length.CM	Median.Host.Weight.KG	Body.Size.Kg_Cm	Penalization.host	Host.log	Parasite.Family	Parasite.species	Penalization.parasite	Par.log	Parasite anatomical location	Upper.resp	Lower.resp	G.I.	Otic.apparatus	C.V.	Reproductive	CNS	MSP.Elisa	clinical	gross.necropsy	Broncho.Lav	sputum	fecal	NorthA	SouthA	Europe	Oceania	Asia	Africa	Pathogenic.effect	Bronchitis	Bronchopneumonia	DIC	Hemorrhage	Edema	Fibrosis	Vasulitis	Thrombosis	Emaciation	Endocarditis	Sinusitis	Otitis
Greig, D.J., et al.	2005	Aquatic Mammals	A Decade of Live California Sea Lion (Zalophus californianus) Strandings Along the Central California Coast: Causes and Trends, 1991-2000	Carnivora	Otariidae	Zalophus californianus (Californian sea lion)	2.35	235	311.5	1.32553	15200	9.62905	Filaroididae	Parafilaroides decorus	232	5.44674	n/a	0	0	0	0	0	0	0	0	0	1	0	0	1	1	0	0	0	0	0	1	0	1	0	0	0	0	0	0	0	0	0	0
Kumazawa, H., et al.	2006	Jpn. J. Zoo. Wildl. Med.	A Fatal Case of Bronchopneumonia Associated with Lungworm lnfection in Bottlenose dolphin turopsis truncatus (Cetacea: Delphinidae	Cetartiodactyla	Delphinidae	Tursiops truncatus (Bottlenose dolphin)	3	300	400	1.33333	45100	10.7166	Pseudaliidae	Stenurus ovatus	75	4.31749	bronchioles	0	1	0	0	0	0	0	0	0	1	0	0	0	0	0	0	0	1	0	1	0	1	0	0	0	0	0	0	0	0	0	0
Rogan, E., et al.	1997	J.Zool.	A mass stranding of white-sided dolphins (Lugenorhynchus acutus) in Ireland: biological and pathological studies	Cetartiodactyla	Delphinidae	Lagenorhynchus acutus (White sided dolphin)	2.65	265	205	0.773585	3030	8.01632	Pseudaliidae	Stenurus globicephalae	184	5.21494	cranial sinuses	0	0	0	1	0	0	0	0	0	1	0	0	0	0	0	1	0	0	0	0	0	0	0	0	0	0	0	0	0	0	0	0
Dailey, M.D.	2009	Journal of Parasitology	A New Species of Parafilaroides (Nematoda: Filaroididae) in Three Species of Fur Seals (Carnivora: Otariidae) from the Southern Hemisphere	Carnivora	Otariidae	Arctocephalus forsteri (New zealand fur seal)	1.2375	123.75	83	0.670707	3550	8.1747	Filaroididae	Parafilaroides normani	73	4.29046	lung	0	1	0	0	0	0	0	0	0	1	0	0	0	0	0	0	1	0	1	0	0	0	0	0	0	0	0	0	0	0	0	0
Dailey, M.D.	2009	Journal of Parasitology	A New Species of Parafilaroides (Nematoda: Filaroididae) in Three Species of Fur Seals (Carnivora: Otariidae) from the Southern Hemisphere	Carnivora	Otariidae	Arctocephalus pusillus (Australian fur seal)	1.925	192.5	169.5	0.880519	5090	8.53503	Filaroididae	Parafilaroides normani	73	4.29046	lung	0	1	0	0	0	0	0	0	0	1	0	0	0	0	0	0	1	0	1	0	0	0	0	0	0	0	0	0	0	0	0	0
Dailey, M.D.	2009	Journal of Parasitology	A New Species of Parafilaroides (Nematoda: Filaroididae) in Three Species of Fur Seals (Carnivora: Otariidae) from the Southern Hemisphere	Carnivora	Otariidae	Arctocephalus tropicalis (Sub-antarctic fur seal)	1.7	170	105	0.617647	3040	8.01961	Filaroididae	Parafilaroides normani	73	4.29046	lung	0	1	0	0	0	0	0	0	0	1	0	0	0	0	0	0	1	0	1	0	0	0	0	0	0	0	0	0	0	0	0	0
Williams, K.M., et al	2020	International Journal for Parasitology: Parasites and Wildlife	A novel quantitative real-time PCR diagnostic assay for fecal and nasal swab detection of an otariid lungworm, Parafilaroides decorus	Carnivora	Otariidae	Arctocephalus philippii (Guadalupe fur seal)	1.68	168	90.72	0.54	811	6.69827	Filaroididae	Parafilaroides decorus	232	5.44674	n/a	0	0	0	0	0	0	0	0	0	1	0	1	1	1	0	0	0	0	0	0	0	0	0	0	0	0	0	0	0	0	0	0
Williams, K.M., et al	2020	International Journal for Parasitology: Parasites and Wildlife	A novel quantitative real-time PCR diagnostic assay for fecal and nasal swab detection of an otariid lungworm, Parafilaroides decorus	Carnivora	Otariidae	Zalophus californianus (Californian sea lion)	2.35	235	311.5	1.32553	15200	9.62905	Filaroididae	Parafilaroides decorus	232	5.44674	n/a	0	0	0	0	0	0	0	0	0	1	0	1	1	1	0	0	0	0	0	0	0	0	0	0	0	0	0	0	0	0	0	0
Ulrich, S.A., et al.	2015	Parasites and Vectors	A recombinant antigen-based enzyme-linked immunosorbent assay (ELISA) for lungworm detection in seals	Carnivora	Phocidae	Halichoerus grypus (Grey seal)	2.25	225	226.675	1.00744	17900	9.79256	Crenosomatidae	Otostrongylus circumlitus	279	5.63121	n/a	0	0	0	0	0	0	0	0	0	1	0	0	0	0	0	1	0	0	0	0	0	0	0	0	0	0	0	0	0	0	0	0
Ulrich, S.A., et al.	2015	Parasites and Vectors	A recombinant antigen-based enzyme-linked immunosorbent assay (ELISA) for lungworm detection in seals	Carnivora	Phocidae	Phoca vitulina (Harbour seal)	1.85	185	111.5	0.602703	29800	10.3023	Crenosomatidae	Otostrongylus circumlitus	279	5.63121	n/a	0	0	0	0	0	0	0	0	0	1	0	0	0	0	0	1	0	0	0	0	0	0	0	0	0	0	0	0	0	0	0	0
Ulrich, S.A., et al.	2015	Parasites and Vectors	A recombinant antigen-based enzyme-linked immunosorbent assay (ELISA) for lungworm detection in seals	Carnivora	Phocidae	Halichoerus grypus (Grey seal)	2.25	225	226.675	1.00744	17900	9.79256	Filaroididae	Parafilaroides gymnurus	133	4.89035	n/a	0	0	0	0	0	0	0	0	0	1	0	0	0	0	0	1	0	0	0	0	0	0	0	0	0	0	0	0	0	0	0	0
Ulrich, S.A., et al.	2015	Parasites and Vectors	A recombinant antigen-based enzyme-linked immunosorbent assay (ELISA) for lungworm detection in seals	Carnivora	Phocidae	Phoca vitulina (Harbour seal)	1.85	185	111.5	0.602703	29800	10.3023	Filaroididae	Parafilaroides gymnurus	133	4.89035	n/a	0	0	0	0	0	0	0	0	0	1	0	0	0	0	0	1	0	0	0	0	0	0	0	0	0	0	0	0	0	0	0	0
Babero, B. B., and L. J. Thomas.	1960	The Journal of Parasitology	A RECORD OF PHARURUS OSERKAIAE (SKRJABIN, 1942) IN AN ALASKAN WHALE.	Cetartiodactyla	Monodontidae	Delphinapterus leucas (Beluga whale)	4.025	402.5	1150	2.85714	15100	9.62245	Pseudaliidae	Pharurus pallasii	41	3.71357	cranial sinuses	0	0	0	1	0	0	0	0	0	1	0	0	0	1	0	0	0	0	0	0	0	0	0	0	0	0	0	0	0	0	0	0
Gibson, D.I., et al.	1998	J.Zool.	A survey of the helminth parasites of cetaceans stranded on the coast of England and Wales during the period 1990-1994	Cetartiodactyla	Delphinidae	Delphinus delphis (Short-beaked common dolphin)	2.2	220	157.5	0.715909	16700	9.72316	Pseudaliidae	Halocercus delphini	137	4.91998	lungs and bronchi	0	1	0	0	0	0	0	0	0	1	0	0	0	0	0	1	0	0	0	0	0	0	0	0	0	0	0	0	0	0	0	0
Gibson, D.I., et al.	1998	J.Zool.	A survey of the helminth parasites of cetaceans stranded on the coast of England and Wales during the period 1990-1994	Cetartiodactyla	Phocoenidae	Phocoena phocoena (Harbour porpoise)	1.65	165	68.5	0.415152	23000	10.0432	Pseudaliidae	Halocercus invaginatus	83	4.41884	lungs	0	1	0	0	0	0	0	0	0	1	0	0	0	0	0	1	0	0	0	0	0	0	0	0	0	0	0	0	0	0	0	0
Gibson, D.I., et al.	1998	J.Zool.	A survey of the helminth parasites of cetaceans stranded on the coast of England and Wales during the period 1990-1994	Cetartiodactyla	Delphinidae	Stenella coeruleoalba (Striped dolphin)	2.5	250	155	0.62	14500	9.5819	Pseudaliidae	Halocercus lagenorhynchi	105	4.65396	lungs	0	1	0	0	0	0	0	0	0	1	0	0	0	0	0	1	0	0	0	0	0	0	0	0	0	0	0	0	0	0	0	0
Gibson, D.I., et al.	1998	J.Zool.	A survey of the helminth parasites of cetaceans stranded on the coast of England and Wales during the period 1990-1994	Cetartiodactyla	Phocoenidae	Phocoena phocoena (Harbour porpoise)	1.65	165	68.5	0.415152	23000	10.0432	Pseudaliidae	Halocercus taurica	35	3.55535	lungs	0	1	0	0	0	0	0	0	0	1	0	0	0	0	0	1	0	0	0	0	0	0	0	0	0	0	0	0	0	0	0	0
Gibson, D.I., et al.	1998	J.Zool.	A survey of the helminth parasites of cetaceans stranded on the coast of England and Wales during the period 1990-1994	Cetartiodactyla	Phocoenidae	Phocoena phocoena (Harbour porpoise)	1.65	165	68.5	0.415152	23000	10.0432	Pseudaliidae	Pseudalius inflexus	201	5.3033	lungs, bronchi, trachea, pulmonary vessels, heart	0	1	0	0	1	0	0	0	0	1	0	0	0	0	0	1	0	0	0	0	0	0	0	0	0	0	0	0	0	0	0	0
Gibson, D.I., et al.	1998	J.Zool.	A survey of the helminth parasites of cetaceans stranded on the coast of England and Wales during the period 1990-1994	Cetartiodactyla	Delphinidae	Globicephala melas (Long-finned pilot whale)	6.2	620	1800	2.90323	6460	8.77338	Pseudaliidae	Stenurus globicephalae	184	5.21494	head sinuses	0	0	0	1	0	0	0	0	0	1	0	0	0	0	0	1	0	0	0	0	0	0	0	0	0	0	0	0	0	0	0	0
Gibson, D.I., et al.	1998	J.Zool.	A survey of the helminth parasites of cetaceans stranded on the coast of England and Wales during the period 1990-1994	Cetartiodactyla	Phocoenidae	Phocoena phocoena (Harbour porpoise)	1.65	165	68.5	0.415152	23000	10.0432	Pseudaliidae	Stenurus minor	269	5.59471	tympanic bullae, head sinuses, lungs and bronchi, blowhole	1	1	0	1	0	0	0	0	0	1	0	0	0	0	0	1	0	0	0	0	0	0	0	0	0	0	0	0	0	0	0	0
Gibson, D.I., et al.	1998	J.Zool.	A survey of the helminth parasites of cetaceans stranded on the coast of England and Wales during the period 1990-1994	Cetartiodactyla	Phocoenidae	Phocoena phocoena (Harbour porpoise)	1.65	165	68.5	0.415152	23000	10.0432	Pseudaliidae	Torynurus convolutus	89	4.48864	lungs bronchi, trachea, oesophagus	0	1	1	0	0	0	0	0	0	1	0	0	0	0	0	1	0	0	0	0	0	0	0	0	0	0	0	0	0	0	0	0
Lane, E.P., et al.	2014	PLOS ONE	A Systematic Health Assessment of Indian Ocean Bottlenose (Tursiops aduncus) and Indo-Pacific Humpback (Sousa plumbea) Dolphins Incidentally Caught in Shark Nets off the KwaZulu-Natal Coast, South Africa	Cetartiodactyla	Delphinidae	Sousa plumbea (Indian Ocean humpback dolphin)	2.2	220	119.5	0.543182	1550	7.34601	Pseudaliidae	Halocercus sp.	346	5.84644	lungs and bronchi	0	1	0	0	0	0	0	0	0	1	0	0	0	0	0	0	0	0	1	1	0	1	0	0	0	0	0	0	0	0	0	0
Lane, E.P., et al.	2014	PLOS ONE	A Systematic Health Assessment of Indian Ocean Bottlenose (Tursiops aduncus) and Indo-Pacific Humpback (Sousa plumbea) Dolphins Incidentally Caught in Shark Nets off the KwaZulu-Natal Coast, South Africa	Cetartiodactyla	Delphinidae	Tursiops aduncus (Indo-Pacific bottlenose dolphin)	2.6	260	230	0.884615	5990	8.69785	Pseudaliidae	Halocercus sp.	346	5.84644	lungs and bronchi	0	1	0	0	0	0	0	0	0	1	0	0	0	0	0	0	0	0	1	1	0	1	0	0	0	0	0	0	0	0	0	0
Andersen, S.H., et al.	1974	Aquatic Mammals	A typical case history of the net-caught harbour porpoise, phocoena phocoena, from danish waters	Cetartiodactyla	Phocoenidae	Phocoena phocoena (Harbour porpoise)	1.65	165	68.5	0.415152	23000	10.0432	Pseudaliidae	Halocercus invaginatus	83	4.41884	bronchi	0	1	0	0	0	0	0	0	0	1	0	0	0	0	0	1	0	0	0	1	0	0	0	0	0	1	0	0	0	0	0	0
Andersen, S.H., et al.	1974	Aquatic Mammals	A typical case history of the net-caught harbour porpoise, phocoena phocoena, from danish waters	Cetartiodactyla	Phocoenidae	Phocoena phocoena (Harbour porpoise)	1.65	165	68.5	0.415152	23000	10.0432	Pseudaliidae	Pseudalius inflexus	201	5.3033	bronchi	0	1	0	0	0	0	0	0	0	1	0	0	0	0	0	1	0	0	0	1	0	0	0	0	0	1	0	0	0	0	0	0
Andersen, S.H., et al.	1974	Aquatic Mammals	A typical case history of the net-caught harbour porpoise, phocoena phocoena, from danish waters	Cetartiodactyla	Phocoenidae	Phocoena phocoena (Harbour porpoise)	1.65	165	68.5	0.415152	23000	10.0432	Pseudaliidae	Stenurus minor	269	5.59471	bronchi	0	1	0	0	0	0	0	0	0	1	0	0	0	0	0	1	0	0	0	1	0	0	0	0	0	1	0	0	0	0	0	0
Hernandez-Orts, J.S., et al.	2021	frontiers in marine science	A Visitor of Tropical Waters: First Record of a Clymene Dolphin (Stenella clymene) Off the Patagonian Coast of Argentina, With Comments on Diet and Metazoan Parasites	Cetartiodactyla	Delphinidae	Stenella clymene (Clymene dolphin)	2	200	77.5	0.3875	1230	7.11477	Pseudaliidae	Halocercus delphini	137	4.91998	airways	1	0	0	0	0	0	0	0	0	1	0	0	0	0	1	0	0	0	0	0	0	0	0	0	0	0	0	0	0	0	0	0
Sheldon, J.D., et al.	2017	J. of Zoo and Wildlife Medicine	ACUTE-PHASE RESPONSES IN HEALTHY, MALNOURISHED, AND OTOSTRONGYLUS-INFECTED JUVENILE NORTHERN ELEPHANT SEALS (MIROUNGA ANGUSTIROSTRIS)	Carnivora	Phocidae	Mirounga angustirostris (Northern elephant seal)	3.775	377.5	1275	3.37748	9010	9.10609	Crenosomatidae	Otostrongylus circumlitus	279	5.63121	lung	0	1	0	0	0	0	0	0	0	1	0	0	0	1	0	0	0	0	0	1	0	0	1	0	0	0	0	0	0	0	0	0
Vargas-Castro, I., et al.	2020	BMC Veterinary Research	Alpha- and gammaherpesviruses in stranded striped dolphins (Stenella coeruleoalba) from Spain: first molecular detection of gammaherpesvirus infection in central nervous system of odontocetes	Cetartiodactyla	Delphinidae	Stenella coeruleoalba (Striped dolphin)	2.5	250	155	0.62	14500	9.5819	Pseudaliidae	Halocercus sp.	346	5.84644	lung	0	1	0	0	0	0	0	0	0	1	0	0	0	0	0	1	0	0	0	1	0	1	0	0	0	0	0	0	0	0	0	0
Hermosilla, C., et al.	2016	J vet med	Anthropozoonotic Endoparasites in Free-Ranging (Urban) South American Sea Lions (Otaria flavescens)	Carnivora	Otariidae	Otaria flavescens (South American Sea Lions)	2.5	250	250	1	4590	8.43164	Crenosomatidae	Otostrongylus sp.	324	5.78074	n/a	0	0	0	0	0	0	0	0	0	0	0	0	1	0	1	0	0	0	0	0	0	0	0	0	0	0	0	0	0	0	0	0
Ebmer, D., et al	2020	Frontiers in Marine Science	Anthropozoonotic Parasites Circulating in Synanthropic and Pacific Colonies of South American Sea Lions (Otaria flavescens): Non-invasive Techniques Data and a Review of the Literature	Carnivora	Otariidae	Otaria flavescens (South American Sea Lions)	2.5	250	250	1	4590	8.43164	Crenosomatidae	Otostrongylus circumlitus	279	5.63121	n/a	0	0	0	0	0	0	0	0	0	0	0	0	1	0	1	0	0	0	0	0	0	0	0	0	0	0	0	0	0	0	0	0
Reyes, J.C. and van Waerebeek, K	1995	Report of the International Whaling Commission	Aspects of the biology of Burmeister’s porpoise from Peru	Cetartiodactyla	Phocoenidae	Phocoena spinipinnis (Burmeister's porpoise)	1.5	150	62.5	0.416667	1210	7.09838	Pseudaliidae	Halocercus sp.	346	5.84644	lung	0	1	0	0	0	0	0	0	0	1	0	0	0	0	1	0	0	0	0	1	0	0	0	0	1	0	0	0	0	0	0	0
Reyes, J.C. and van Waerebeek, K	1995	Report of the International Whaling Commission	Aspects of the biology of Burmeister’s porpoise from Peru	Cetartiodactyla	Phocoenidae	Phocoena spinipinnis (Burmeister's porpoise)	1.5	150	62.5	0.416667	1210	7.09838	Pseudaliidae	Pseudalius inflexus	201	5.3033	lung	0	1	0	0	0	0	0	0	0	1	0	0	0	0	1	0	0	0	0	1	0	0	0	0	0	0	0	0	0	0	0	0
Reyes, J.C. and van Waerebeek, K	1995	Report of the International Whaling Commission	Aspects of the biology of Burmeister’s porpoise from Peru	Cetartiodactyla	Phocoenidae	Phocoena spinipinnis (Burmeister's porpoise)	1.5	150	62.5	0.416667	1210	7.09838	Pseudaliidae	Stenurus sp.	448	6.10479	air sinuses, middle ear	0	0	0	1	0	0	0	0	0	1	0	0	0	0	1	0	0	0	0	1	0	0	0	0	0	0	0	0	0	0	0	0
Domiciano, I.G., et al.	2016	PLOS ONE	Assessing Disease and Mortality among Small Cetaceans Stranded at a World Heritage Site in Southern Brazil	Cetartiodactyla	Delphinidae	Sotalia guianensis (Guiana dolphin)	2.1	210	60	0.285714	3720	8.22148	Pseudaliidae	Halocercus brasiliensis	84	4.43082	lung	0	1	0	0	0	0	0	0	0	1	0	0	0	0	1	0	0	0	0	1	0	1	0	0	0	0	0	0	0	0	0	0
Domiciano, I.G., et al.	2016	PLOS ONE	Assessing Disease and Mortality among Small Cetaceans Stranded at a World Heritage Site in Southern Brazil	Cetartiodactyla	Delphinidae	Stenella longirostris (Spinner dolphin)	1.82	182	51	0.28022	7160	8.87627	Pseudaliidae	Halocercus brasiliensis	84	4.43082	lung	0	1	0	0	0	0	0	0	0	1	0	0	0	0	1	0	0	0	0	1	0	1	0	0	0	0	0	0	0	0	0	0
Fauquier, D., et al.	2003	J Wildl Dis	Biliary Adenocarcinoma in a Stranded Northern Elephant Seal (Mirounga angustirostris)	Carnivora	Phocidae	Mirounga angustirostris (Northern elephant seal)	3.775	377.5	1275	3.37748	9010	9.10609	Crenosomatidae	Otostrongylus circumlitus	279	5.63121	n/a	0	0	0	0	0	0	0	0	0	0	0	0	1	1	0	0	0	0	0	0	0	0	0	0	0	0	0	0	0	0	0	0
Szefer, P.	1998	The Science of the Total Environment	Bioaccumulation of selected trace elements in lung nematodes, Pseudalius inflexus, of harbor porpoise Phocoena phocoena. in a Polish zone of the Baltic Sea	Cetartiodactyla	Phocoenidae	Phocoena phocoena (Harbour porpoise)	1.65	165	68.5	0.415152	23000	10.0432	Pseudaliidae	Pseudalius inflexus	201	5.3033	Lung	0	1	0	0	0	0	0	0	0	1	0	0	0	0	0	1	0	0	0	0	0	0	0	0	0	0	0	0	0	0	0	0
Di Beneditto, A.P.M. and Ramos, R.M.A.R	2004	J. Mar. Biol. Ass. U.K.	Biology of the marine tucuxi dolphin (Sotalia £uviatilis) in south-eastern Brazil	Cetartiodactyla	Delphinidae	Sotalia fluviatilis (Tucuxi)	1.5	150	55	0.366667	3740	8.22684	Pseudaliidae	Halocercus brasiliensis	84	4.43082	lung	0	1	0	0	0	0	0	0	0	1	0	0	0	0	1	0	0	0	0	0	0	0	0	0	0	0	0	0	0	0	0	0
Piche, C., et al	2010	J Wildl Dis	BRONCHOALVEOLAR LAVAGE AND PULMONARY HISTOPATHOLOGY IN HARP SEALS (PHOCA GROENLANDICA) EXPERIMENTALLY INFECTED WITH OTOSTRONGYLUS CIRCUMLITUS	Carnivora	Phocidae	Pagophilus groenlandicus (Harp seal)	1.85	185	127.5	0.689189	4260	8.35702	Crenosomatidae	Otostrongylus circumlitus	279	5.63121	airways and pulmonary interstitial tissues	1	1	0	0	0	0	0	0	0	0	1	0	1	1	0	0	0	0	0	1	0	1	0	0	0	0	0	0	0	0	0	0
Dagleish, M.P., et al	2008	J comp Path	Brucella ceti Associated Pathology in the Testicle of a Harbour Porpoise (Phocoena phocoena)	Cetartiodactyla	Phocoenidae	Phocoena phocoena (Harbour porpoise)	1.65	165	68.5	0.415152	23000	10.0432	Pseudaliidae	Halocercus sp.	346	5.84644	Lung	0	1	0	0	0	0	0	0	0	1	0	0	0	0	0	1	0	0	0	1	0	1	0	0	0	0	0	0	0	0	0	0
Dagleish, M.P., et al	2008	J comp Path	Brucella ceti Associated Pathology in the Testicle of a Harbour Porpoise (Phocoena phocoena)	Cetartiodactyla	Phocoenidae	Phocoena phocoena (Harbour porpoise)	1.65	165	68.5	0.415152	23000	10.0432	Pseudaliidae	Pseudalius inflexus	201	5.3033	lung	0	1	0	0	0	0	0	0	0	1	0	0	0	0	0	1	0	0	0	1	0	1	0	0	0	0	0	0	0	0	0	0
Kroese, M.V., et al	2018	Journal of Wildlife Diseases	BRUCELLA PINNIPEDIALIS IN GREY SEALS (HALICHOERUS GRYPUS) AND HARBOR SEALS (PHOCA VITULINA) IN THE NETHERLANDS	Carnivora	Phocidae	Phoca vitulina (Harbour seal)	1.85	185	111.5	0.602703	29800	10.3023	Crenosomatidae	Otostrongylus circumlitus	279	5.63121	lung	0	1	0	0	0	0	0	0	0	1	0	0	0	0	0	1	0	0	0	0	0	0	0	0	0	0	0	0	0	0	0	0
Rhyan, J., et al.	2018	DISEASES OF AQUATIC ORGANISMS	Brucella pinnipedialis in lungworms Parafilaroides sp. and Pacific harbor seals Phoca vitulina richardsi: proposed pathogenesis	Carnivora	Phocidae	Phoca vitulina (Harbour seal)	1.85	185	111.5	0.602703	29800	10.3023	Filaroididae	Parafilaroides sp.	484	6.18208	lung	0	1	0	0	0	0	0	0	0	1	0	0	0	1	0	0	0	0	0	0	0	0	0	0	0	0	0	0	0	0	0	0
Lambourn, D.M., et al	2013	J Wildl Dis	BRUCELLA PINNIPEDIALIS INFECTIONS IN PACIFIC HARBOR SEALS (PHOCA VITULINA RICHARDSI) FROM WASHINGTON STATE, USA	Carnivora	Phocidae	Phoca vitulina (Harbour seal)	1.85	185	111.5	0.602703	29800	10.3023	Crenosomatidae	Otostrongylus circumlitus	279	5.63121	n/a	0	0	0	0	0	0	0	0	0	1	0	0	0	1	0	0	0	0	0	1	0	1	0	0	0	0	0	0	0	0	0	0
Lambourn, D.M., et al	2013	J Wildl Dis	BRUCELLA PINNIPEDIALIS INFECTIONS IN PACIFIC HARBOR SEALS (PHOCA VITULINA RICHARDSI) FROM WASHINGTON STATE, USA	Carnivora	Phocidae	Phoca vitulina (Harbour seal)	1.85	185	111.5	0.602703	29800	10.3023	Filaroididae	Parafilaroides sp.	484	6.18208	n/a	0	0	0	0	0	0	0	0	0	1	0	0	0	1	0	0	0	0	0	1	0	1	0	0	0	0	0	0	0	0	0	0
Stroud, R.K. and Roffe, T.J.	1979	J Wildl Dis	CAUSES OF DEATH IN MARINE MAMMALS STRANDED ALONG THE OREGON COAST	Cetartiodactyla	Phocoenidae	Phocoena phocoena (Harbour porpoise)	1.65	165	68.5	0.415152	23000	10.0432	Pseudaliidae	Halocercus invaginatus	83	4.41884	lung	0	1	0	0	0	0	0	0	0	1	0	0	0	1	0	0	0	0	0	1	0	1	0	0	0	0	0	0	0	0	0	0
Stroud, R.K. and Roffe, T.J.	1979	J Wildl Dis	CAUSES OF DEATH IN MARINE MAMMALS STRANDED ALONG THE OREGON COAST	Carnivora	Phocidae	Mirounga angustirostris (Northern elephant seal)	3.775	377.5	1275	3.37748	9010	9.10609	Crenosomatidae	Otostrongylus circumlitus	279	5.63121	lung	0	1	0	0	0	0	0	0	0	1	0	0	0	1	0	0	0	0	0	1	0	1	0	0	0	0	0	0	0	0	0	0
Stroud, R.K. and Roffe, T.J.	1979	J Wildl Dis	CAUSES OF DEATH IN MARINE MAMMALS STRANDED ALONG THE OREGON COAST	Carnivora	Otariidae	Eumetopias jubata (Stellar sea lion)	2.75	275	403.5	1.46727	909	6.81235	Filaroididae	Parafilaroides decorus	232	5.44674	lung	0	1	0	0	0	0	0	0	0	1	0	0	0	1	0	0	0	0	0	1	0	1	0	0	0	0	0	0	0	0	0	0
Stroud, R.K. and Roffe, T.J.	1979	J Wildl Dis	CAUSES OF DEATH IN MARINE MAMMALS STRANDED ALONG THE OREGON COAST	Carnivora	Phocidae	Mirounga angustirostris (Northern elephant seal)	3.775	377.5	1275	3.37748	9010	9.10609	Filaroididae	Parafilaroides sp.	484	6.18208	lung	0	1	0	0	0	0	0	0	0	1	0	0	0	1	0	0	0	0	0	1	0	1	0	0	0	0	0	0	0	0	0	0
Stroud, R.K. and Roffe, T.J.	1979	J Wildl Dis	CAUSES OF DEATH IN MARINE MAMMALS STRANDED ALONG THE OREGON COAST	Cetartiodactyla	Phocoenidae	Phocoena phocoena (Harbour porpoise)	1.65	165	68.5	0.415152	23000	10.0432	Pseudaliidae	Stenurus minor	269	5.59471	head sinuses, eustachian tube, tympanic bulla	0	0	0	1	0	0	0	0	0	1	0	0	0	1	0	0	0	0	0	1	0	0	0	0	0	0	0	0	0	0	0	0
Colegrove, K.M., et al	2005	Aquatic Mammals	Causes of Live Strandings of Northern Elephant Seals (Mirounga angustirostris) and Pacific Harbor Seals (Phoca vitulina) Along the Central California Coast, 1992-2001	Carnivora	Phocidae	Mirounga angustirostris (Northern elephant seal)	3.775	377.5	1275	3.37748	9010	9.10609	Crenosomatidae	Otostrongylus circumlitus	279	5.63121	n/a	0	0	0	0	0	0	0	0	0	1	0	0	0	1	0	0	0	0	0	1	0	1	1	0	0	0	1	0	0	0	0	0
Colegrove, K.M., et al	2005	Aquatic Mammals	Causes of Live Strandings of Northern Elephant Seals (Mirounga angustirostris) and Pacific Harbor Seals (Phoca vitulina) Along the Central California Coast, 1992-2001	Carnivora	Phocidae	Phoca vitulina (Harbour seal)	1.85	185	111.5	0.602703	29800	10.3023	Crenosomatidae	Otostrongylus circumlitus	279	5.63121	n/a	0	0	0	0	0	0	0	0	0	1	0	0	0	1	0	0	0	0	0	1	0	1	1	0	0	0	1	0	0	0	0	0
Baker, J.R.	1987	British Vetirinary Journal	CAUSES OF MORTALITY AND MORBIDITY IN WILD JUVENILE AND ADULT GREY SEALS (HALICHOERUS GRTPUS)	Carnivora	Phocidae	Halichoerus grypus (Grey seal)	2.25	225	226.675	1.00744	17900	9.79256	Crenosomatidae	Otostrongylus sp.	324	5.78074	dorsal posterior edge of the apical lobes of the lungs	0	1	0	0	0	0	0	0	0	1	0	0	0	0	0	1	0	0	0	1	0	1	0	0	0	0	0	0	0	0	0	0
Baker, J.R.	1987	British Vetirinary Journal	CAUSES OF MORTALITY AND MORBIDITY IN WILD JUVENILE AND ADULT GREY SEALS (HALICHOERUS GRTPUS)	Carnivora	Phocidae	Halichoerus grypus (Grey seal)	2.25	225	226.675	1.00744	17900	9.79256	Filaroididae	Parafilaroides sp.	484	6.18208	dorsal posterior edge of the apical lobes of the lungs	0	1	0	0	0	0	0	0	0	1	0	0	0	0	0	1	0	0	0	1	0	1	0	0	0	0	0	0	0	0	0	0
Stockin, K.A., et al	2009	Pacific Conservation Biology	Causes of mortality in stranded Common Dolphin (Delphinus sp.) from New Zealand waters between 1998 and 2008	Cetartiodactyla	Delphinidae	Delphinus sp. (Common dolphin)					11300	9.33256	Filaroididae	Parafilaroides sp.	484	6.18208	bronchi, bronchioles and parenchyma	0	1	0	0	0	0	0	0	0	1	0	0	0	0	0	0	1	0	0	0	0	0	0	0	0	0	0	0	0	0	0	0
Fenton, H., et al.	2017	DISEASES OF AQUATIC ORGANISMS	Causes of mortality of harbor porpoises Phocoena phocoena along the Atlantic and Pacific coasts of Canada	Cetartiodactyla	Phocoenidae	Phocoena phocoena (Harbour porpoise)	1.65	165	68.5	0.415152	23000	10.0432	Pseudaliidae	Halocercus sp.	346	5.84644	Lung	0	1	0	0	0	0	0	0	0	1	0	0	0	1	0	0	0	0	0	1	0	1	0	0	0	0	0	0	0	0	0	0
Fenton, H., et al.	2017	DISEASES OF AQUATIC ORGANISMS	Causes of mortality of harbor porpoises Phocoena phocoena along the Atlantic and Pacific coasts of Canada	Cetartiodactyla	Phocoenidae	Phocoena phocoena (Harbour porpoise)	1.65	165	68.5	0.415152	23000	10.0432	Pseudaliidae	Pseudalius inflexus	201	5.3033	Lung	0	1	0	0	0	0	0	0	0	1	0	0	0	1	0	0	0	0	0	1	0	1	0	0	0	0	0	0	0	0	0	0
Fenton, H., et al.	2017	DISEASES OF AQUATIC ORGANISMS	Causes of mortality of harbor porpoises Phocoena phocoena along the Atlantic and Pacific coasts of Canada	Cetartiodactyla	Phocoenidae	Phocoena phocoena (Harbour porpoise)	1.65	165	68.5	0.415152	23000	10.0432	Pseudaliidae	Stenurus minor	269	5.59471	pterygoid sinus	0	0	0	1	0	0	0	0	0	1	0	0	0	1	0	0	0	0	0	1	0	1	0	0	0	0	0	0	0	0	0	0
Fenton, H., et al.	2017	DISEASES OF AQUATIC ORGANISMS	Causes of mortality of harbor porpoises Phocoena phocoena along the Atlantic and Pacific coasts of Canada	Cetartiodactyla	Phocoenidae	Phocoena phocoena (Harbour porpoise)	1.65	165	68.5	0.415152	23000	10.0432	Pseudaliidae	Stenurus sp.	448	6.10479	Lung	0	1	0	0	0	0	0	0	0	1	0	0	0	1	0	0	0	0	0	1	0	1	0	0	0	0	0	0	0	0	0	0
Fenton, H., et al.	2017	DISEASES OF AQUATIC ORGANISMS	Causes of mortality of harbor porpoises Phocoena phocoena along the Atlantic and Pacific coasts of Canada	Cetartiodactyla	Phocoenidae	Phocoena phocoena (Harbour porpoise)	1.65	165	68.5	0.415152	23000	10.0432	Pseudaliidae	Torynurus convolutus	89	4.48864	Lung	0	1	0	0	0	0	0	0	0	1	0	0	0	1	0	0	0	0	0	1	0	1	0	0	0	0	0	0	0	0	0	0
Stephens, N., et al.	2014	Emerging Infectious Diseases	Cetacean Morbillivirus in Coastal Indo-Pacific Bottlenose Dolphins, Western Australia	Cetartiodactyla	Delphinidae	Tursiops aduncus (Indo-Pacific bottlenose dolphin)	2.6	260	230	0.884615	5990	8.69785	Pseudaliidae	Halocercus sp.	346	5.84644	pulmonary system	0	1	0	0	0	0	0	0	0	1	0	0	0	0	0	0	1	0	0	1	0	1	0	0	0	0	0	0	0	0	0	0
McManus, T.J., et al	1984	Royal society of tasmania	CETACEAN STRANDINGS IN TASMANIA FROM FEBRUARY 1978 TO MAY 1983	Cetartiodactyla	Delphinidae	Globicephala melas (Long-finned pilot whale)	6.2	620	1800	2.90323	6460	8.77338	Pseudaliidae	Stenurus globicephalae	184	5.21494	ear cannals	0	0	0	1	0	0	0	0	0	1	0	0	0	0	0	0	1	0	0	1	0	0	0	0	0	0	0	0	0	0	0	1
Jabbar, A., et al.	2014	Parasitol Res	Characterisation of the mitochondrial genome of Parafilaroides normani (lungworm) of Arctocephalus pusillus doriferus (Australian fur seal)	Carnivora	Otariidae	Arctocephalus pusillus (Australian fur seal)	1.925	192.5	169.5	0.880519	5090	8.53503	Filaroididae	Parafilaroides normani	73	4.29046	Lung	0	1	0	0	0	0	0	0	0	1	0	0	0	0	0	0	1	0	0	0	0	0	0	0	0	0	0	0	0	0	0	0
Elson-Riggins, J.G., et al.	2001	Journal of Parasitology	CHARACTERIZATION OF OTOSTRONGYLUS CIRCUMLITUS FROM PACIFIC HARBOR AND NORTHERN ELEPHANT SEALS	Carnivora	Phocidae	Mirounga angustirostris (Northern elephant seal)	3.775	377.5	1275	3.37748	9010	9.10609	Crenosomatidae	Otostrongylus circumlitus	279	5.63121	n/a	0	0	0	0	0	0	0	0	0	1	0	0	0	1	0	0	0	0	0	0	0	0	0	0	0	0	0	0	0	0	0	0
Elson-Riggins, J.G., et al.	2001	Journal of Parasitology	CHARACTERIZATION OF OTOSTRONGYLUS CIRCUMLITUS FROM PACIFIC HARBOR AND NORTHERN ELEPHANT SEALS	Carnivora	Phocidae	Phoca vitulina (Harbour seal)	1.85	185	111.5	0.602703	29800	10.3023	Crenosomatidae	Otostrongylus circumlitus	279	5.63121	n/a	0	0	0	0	0	0	0	0	0	1	0	0	0	1	0	0	0	0	0	0	0	0	0	0	0	0	0	0	0	0	0	0
van Elk, C.E., et al.	2019	Vet Res	Clinical, pathological, and laboratory diagnoses of diseases of harbour porpoises (Phocoena phocoena), live stranded on the Dutch and adjacent coasts from 2003 to 2016	Cetartiodactyla	Phocoenidae	Phocoena phocoena (Harbour porpoise)	1.65	165	68.5	0.415152	23000	10.0432	Pseudaliidae	Halocercus sp.	346	5.84644	lung	0	1	0	0	0	0	0	0	0	1	0	0	0	0	0	1	0	0	0	1	0	1	0	0	0	0	0	0	0	0	0	0
van Elk, C.E., et al.	2019	Vet Res	Clinical, pathological, and laboratory diagnoses of diseases of harbour porpoises (Phocoena phocoena), live stranded on the Dutch and adjacent coasts from 2003 to 2016	Cetartiodactyla	Phocoenidae	Phocoena phocoena (Harbour porpoise)	1.65	165	68.5	0.415152	23000	10.0432	Pseudaliidae	Pseudalius inflexus	201	5.3033	lung	0	1	0	0	0	0	0	0	0	1	0	0	0	0	0	1	0	0	0	1	0	1	0	0	0	0	0	0	0	0	0	0
van Elk, C.E., et al.	2019	Vet Res	Clinical, pathological, and laboratory diagnoses of diseases of harbour porpoises (Phocoena phocoena), live stranded on the Dutch and adjacent coasts from 2003 to 2016	Cetartiodactyla	Phocoenidae	Phocoena phocoena (Harbour porpoise)	1.65	165	68.5	0.415152	23000	10.0432	Pseudaliidae	Stenurus minor	269	5.59471	lung	0	1	0	0	0	0	0	0	0	1	0	0	0	0	0	1	0	0	0	1	0	1	0	0	0	0	0	0	0	0	0	0
van Elk, C.E., et al.	2019	Vet Res	Clinical, pathological, and laboratory diagnoses of diseases of harbour porpoises (Phocoena phocoena), live stranded on the Dutch and adjacent coasts from 2003 to 2016	Cetartiodactyla	Phocoenidae	Phocoena phocoena (Harbour porpoise)	1.65	165	68.5	0.415152	23000	10.0432	Pseudaliidae	Torynurus convolutus	89	4.48864	lung	0	1	0	0	0	0	0	0	0	1	0	0	0	0	0	1	0	0	0	1	0	1	0	0	0	0	0	0	0	0	0	0
Loshuertos, A.G.R., et al	2021	Animals	Comparative Anatomy of the Nasal Cavity in the Common Dolphin Delphinus delphis L., Striped Dolphin Stenella coeruleoalba M. and Pilot Whale Globicephala melas: A Developmental Study	Cetartiodactyla	Delphinidae	Stenella coeruleoalba (Striped dolphin)	2.5	250	155	0.62	14500	9.5819	Pseudaliidae	Halocercus sp.	346	5.84644	n/a	0	0	0	0	0	0	0	0	0	1	0	0	0	0	0	1	0	0	0	0	0	0	0	0	0	0	0	0	0	0	0	0
Loshuertos, A.G.R., et al	2021	Animals	Comparative Anatomy of the Nasal Cavity in the Common Dolphin Delphinus delphis L., Striped Dolphin Stenella coeruleoalba M. and Pilot Whale Globicephala melas: A Developmental Study	Cetartiodactyla	Delphinidae	Stenella coeruleoalba (Striped dolphin)	2.5	250	155	0.62	14500	9.5819	Pseudaliidae	Pharurus sp.	97	4.57471	n/a	0	0	0	0	0	0	0	0	0	1	0	0	0	0	0	1	0	0	0	0	0	0	0	0	0	0	0	0	0	0	0	0
Loshuertos, A.G.R., et al	2021	Animals	Comparative Anatomy of the Nasal Cavity in the Common Dolphin Delphinus delphis L., Striped Dolphin Stenella coeruleoalba M. and Pilot Whale Globicephala melas: A Developmental Study	Cetartiodactyla	Delphinidae	Stenella coeruleoalba (Striped dolphin)	2.5	250	155	0.62	14500	9.5819	Pseudaliidae	Pseudalius sp.	219	5.38907	n/a	0	0	0	0	0	0	0	0	0	1	0	0	0	0	0	1	0	0	0	0	0	0	0	0	0	0	0	0	0	0	0	0
Loshuertos, A.G.R., et al	2021	Animals	Comparative Anatomy of the Nasal Cavity in the Common Dolphin Delphinus delphis L., Striped Dolphin Stenella coeruleoalba M. and Pilot Whale Globicephala melas: A Developmental Study	Cetartiodactyla	Delphinidae	Stenella coeruleoalba (Striped dolphin)	2.5	250	155	0.62	14500	9.5819	Pseudaliidae	Stenurus sp.	448	6.10479	n/a	0	0	0	0	0	0	0	0	0	1	0	0	0	0	0	1	0	0	0	0	0	0	0	0	0	0	0	0	0	0	0	0
McKnight, C.A., et al.	2005	Journal of Wildlife Diseases	Congenital Hemicerebral Anomaly in a Stranded Pacific Harbor Seal (Phoca vitulina richardsi)	Carnivora	Phocidae	Phoca vitulina (Harbour seal)	1.85	185	111.5	0.602703	29800	10.3023	Crenosomatidae	Otostrongylus circumlitus	279	5.63121	trachea, hilus, bronchi, bronchioles, pulmonary artery, and pulmonary arterioles	0	1	0	0	1	0	0	0	0	1	0	0	0	1	0	0	0	0	0	1	0	1	1	1	0	0	0	0	0	0	0	0
Leidenberger, S., and Bostrom, S.	2009	J. Nematode Morphol. Syst.	Description of the lungworm Otostrongylus circumlitus (Railliet, 1899) de Bruyn, 1933 (Metastrongyloidea: Crenosomatidae found in the heart of harbour seals from Sweden	Carnivora	Phocidae	Phoca vitulina (Harbour seal)	1.85	185	111.5	0.602703	29800	10.3023	Crenosomatidae	Otostrongylus circumlitus	279	5.63121	heart	0	0	0	0	1	0	0	0	0	1	0	0	0	0	0	1	0	0	0	0	0	0	0	0	0	0	0	0	0	0	0	0
Pool, R., et al.	2021	Parasites & Vectors	Determinants of lungworm specificity in five cetacean species in the western Mediterranean	Cetartiodactyla	Delphinidae	Delphinus delphis (Short-beaked common dolphin)	2.2	220	157.5	0.715909	16700	9.72316	Pseudaliidae	Halocercus delphini	137	4.91998	lung	0	1	0	0	0	0	0	0	0	1	0	0	0	0	0	1	0	0	0	0	0	0	0	0	0	0	0	0	0	0	0	0
Pool, R., et al.	2021	Parasites & Vectors	Determinants of lungworm specificity in five cetacean species in the western Mediterranean	Cetartiodactyla	Delphinidae	Grampus griseus (Risso's dolphin)	3	300	400	1.33333	7830	8.96572	Pseudaliidae	Halocercus delphini	137	4.91998	lung	0	1	0	0	0	0	0	0	0	1	0	0	0	0	0	1	0	0	0	0	0	0	0	0	0	0	0	0	0	0	0	0
Pool, R., et al.	2021	Parasites & Vectors	Determinants of lungworm specificity in five cetacean species in the western Mediterranean	Cetartiodactyla	Delphinidae	Stenella coeruleoalba (Striped dolphin)	2.5	250	155	0.62	14500	9.5819	Pseudaliidae	Halocercus delphini	137	4.91998	lung	0	1	0	0	0	0	0	0	0	1	0	0	0	0	0	1	0	0	0	0	0	0	0	0	0	0	0	0	0	0	0	0
Pool, R., et al.	2021	Parasites & Vectors	Determinants of lungworm specificity in five cetacean species in the western Mediterranean	Cetartiodactyla	Delphinidae	Tursiops truncatus (Bottlenose dolphin)	3	300	400	1.33333	45100	10.7166	Pseudaliidae	Halocercus delphini	137	4.91998	lung	0	1	0	0	0	0	0	0	0	1	0	0	0	0	0	1	0	0	0	0	0	0	0	0	0	0	0	0	0	0	0	0
Pool, R., et al.	2021	Parasites & Vectors	Determinants of lungworm specificity in five cetacean species in the western Mediterranean	Cetartiodactyla	Delphinidae	Globicephala melas (Long-finned pilot whale)	6.2	620	1800	2.90323	6460	8.77338	Pseudaliidae	Stenurus globicephalae	184	5.21494	lung	0	1	0	0	0	0	0	0	0	1	0	0	0	0	0	1	0	0	0	0	0	0	0	0	0	0	0	0	0	0	0	0
Pool, R., et al.	2021	Parasites & Vectors	Determinants of lungworm specificity in five cetacean species in the western Mediterranean	Cetartiodactyla	Delphinidae	Grampus griseus (Risso's dolphin)	3	300	400	1.33333	7830	8.96572	Pseudaliidae	Stenurus globicephalae	184	5.21494	lung	0	1	0	0	0	0	0	0	0	1	0	0	0	0	0	1	0	0	0	0	0	0	0	0	0	0	0	0	0	0	0	0
Pool, R., et al.	2021	Parasites & Vectors	Determinants of lungworm specificity in five cetacean species in the western Mediterranean	Cetartiodactyla	Delphinidae	Delphinus delphis (Short-beaked common dolphin)	2.2	220	157.5	0.715909	16700	9.72316	Pseudaliidae	Stenurus ovatus	75	4.31749	lung	0	1	0	0	0	0	0	0	0	1	0	0	0	0	0	1	0	0	0	0	0	0	0	0	0	0	0	0	0	0	0	0
Pool, R., et al.	2021	Parasites & Vectors	Determinants of lungworm specificity in five cetacean species in the western Mediterranean	Cetartiodactyla	Delphinidae	Stenella coeruleoalba (Striped dolphin)	2.5	250	155	0.62	14500	9.5819	Pseudaliidae	Stenurus ovatus	75	4.31749	lung	0	1	0	0	0	0	0	0	0	1	0	0	0	0	0	1	0	0	0	0	0	0	0	0	0	0	0	0	0	0	0	0
Pool, R., et al.	2021	Parasites & Vectors	Determinants of lungworm specificity in five cetacean species in the western Mediterranean	Cetartiodactyla	Delphinidae	Tursiops truncatus (Bottlenose dolphin)	3	300	400	1.33333	45100	10.7166	Pseudaliidae	Stenurus ovatus	75	4.31749	lung	0	1	0	0	0	0	0	0	0	1	0	0	0	0	0	1	0	0	0	0	0	0	0	0	0	0	0	0	0	0	0	0
van Wijngaarden, M.F.A., et al	2021	International Journal for Parasitology: Parasites and Wildlife	Determinants of mortality of juvenile harbour seals (Phoca vitulina) infected with lungworm submitted to a Dutch seal rehabilitation centre	Carnivora	Phocidae	Phoca vitulina (Harbour seal)	1.85	185	111.5	0.602703	29800	10.3023	Unidentified	Unidentified			n/a	0	0	0	0	0	0	0	0	1	0	0	1	1	0	0	1	0	0	0	0	0	0	0	0	0	0	0	0	0	0	0	0
Sheldon, J.D., et al.	2019	Frontiers in veterinary science	Diagnostic Performance of Clinicopathological Analytes in Otostrongylus circumlitis-Infected Rehabilitating Juvenile Northern Elephant Seals (Mirounga angustirostris)	Carnivora	Phocidae	Mirounga angustirostris (Northern elephant seal)	3.775	377.5	1275	3.37748	9010	9.10609	Crenosomatidae	Otostrongylus circumlitus	279	5.63121	lung, liver, heart	0	1	1	0	1	0	0	0	0	1	0	0	0	1	0	0	0	0	0	0	0	0	0	0	0	0	0	0	0	0	0	0
Dunn, J.L.	1976	Journal of Wildlife Diseases	Dipetalonerna spirocauda INFECTION IN THE ATLANTIC HARBOR SEAL (Phoca vitulina concolor)	Carnivora	Phocidae	Phoca vitulina (Harbour seal)	1.85	185	111.5	0.602703	29800	10.3023	Crenosomatidae	Otostrongylus circumlitus	279	5.63121	lung	0	1	0	0	0	0	0	0	0	1	0	0	0	1	0	0	0	0	0	1	0	1	0	0	0	0	0	0	0	0	0	0
Duignan, P.J.	2000	Post Graduate Foundation in Veterinary Science	Diseases of cetaceans and pinnipeds. Marine Wildlife: the Fabian Fay Course for Veterinarians. pp. 419–447	Cetartiodactyla	Delphinidae	Cephalorhynchus hectori (Hector's dolphin)	1.4	140	50	0.357143	2340	7.75791	Pseudaliidae	Halocercus sp.	346	5.84644	lung	0	1	0	0	0	0	0	0	0	0	0	0	0	0	0	0	0	0	0	0	0	0	0	0	0	0	0	0	0	0	0	0
Duignan, P.J.	2000	Post Graduate Foundation in Veterinary Science	Diseases of cetaceans and pinnipeds. Marine Wildlife: the Fabian Fay Course for Veterinarians. pp. 419–447	Carnivora	Otariidae	Phocarctos hookeri (New zealand sea lion)	2.425	242.5	255	1.05155	2300	7.74066	Filaroididae	Parafilaroides decorus	232	5.44674	lung	0	1	0	0	0	0	0	0	0	0	0	0	0	0	0	0	0	0	0	0	0	0	0	0	0	0	0	0	0	0	0	0
Duignan, P.J.	2000	Post Graduate Foundation in Veterinary Science	Diseases of cetaceans and pinnipeds. Marine Wildlife: the Fabian Fay Course for Veterinarians. pp. 419–447	Cetartiodactyla	Delphinidae	Cephalorhynchus hectori (Hector's dolphin)	1.4	140	50	0.357143	2340	7.75791	Pseudaliidae	Stenurus sp.	448	6.10479	lung	0	1	0	0	0	0	0	0	0	0	0	0	0	0	0	0	0	0	0	0	0	0	0	0	0	0	0	0	0	0	0	0
Terracciano, G., et al.	2020	Pathogens	Dolphins Stranded along the Tuscan Coastline (Central Italy) of the “Pelagos Sanctuary”: A Parasitological Investigation	Cetartiodactyla	Delphinidae	Stenella coeruleoalba (Striped dolphin)	2.5	250	155	0.62	14500	9.5819	Pseudaliidae	Halocercus delphini	137	4.91998	bronchi	0	1	0	0	0	0	0	0	0	1	0	0	0	0	0	1	0	0	0	0	0	0	0	0	0	0	0	0	0	0	0	0
Terracciano, G., et al.	2020	Pathogens	Dolphins Stranded along the Tuscan Coastline (Central Italy) of the “Pelagos Sanctuary”: A Parasitological Investigation	Cetartiodactyla	Delphinidae	Tursiops truncatus (Bottlenose dolphin)	3	300	400	1.33333	45100	10.7166	Pseudaliidae	Halocercus delphini	137	4.91998	bronchi	0	1	0	0	0	0	0	0	0	1	0	0	0	0	0	1	0	0	0	0	0	0	0	0	0	0	0	0	0	0	0	0
Terracciano, G., et al.	2020	Pathogens	Dolphins Stranded along the Tuscan Coastline (Central Italy) of the “Pelagos Sanctuary”: A Parasitological Investigation	Cetartiodactyla	Delphinidae	Stenella coeruleoalba (Striped dolphin)	2.5	250	155	0.62	14500	9.5819	Pseudaliidae	Halocercus lagenorhynchi	105	4.65396	bronchi	0	1	0	0	0	0	0	0	0	1	0	0	0	0	0	1	0	0	0	0	0	0	0	0	0	0	0	0	0	0	0	0
Terracciano, G., et al.	2020	Pathogens	Dolphins Stranded along the Tuscan Coastline (Central Italy) of the “Pelagos Sanctuary”: A Parasitological Investigation	Cetartiodactyla	Delphinidae	Tursiops truncatus (Bottlenose dolphin)	3	300	400	1.33333	45100	10.7166	Pseudaliidae	Stenurus ovatus	75	4.31749	bronchi	0	1	0	0	0	0	0	0	0	1	0	0	0	0	0	1	0	0	0	0	0	0	0	0	0	0	0	0	0	0	0	0
Vercruysse, J., et al	2003	Vet Record	Efficacy of ivermectin and moxidectin against Otostrongylus circumlitus and Parafilaroides gymnurus in harbour seals (Phoca vitulina)	Carnivora	Phocidae	Phoca vitulina (Harbour seal)	1.85	185	111.5	0.602703	29800	10.3023	Crenosomatidae	Otostrongylus circumlitus	279	5.63121	lung	0	1	0	0	0	0	0	0	0	1	0	1	1	0	0	1	0	0	0	1	0	1	0	0	1	0	0	0	0	0	0	0
Vercruysse, J., et al	2003	Vet Record	Efficacy of ivermectin and moxidectin against Otostrongylus circumlitus and Parafilaroides gymnurus in harbour seals (Phoca vitulina)	Carnivora	Phocidae	Phoca vitulina (Harbour seal)	1.85	185	111.5	0.602703	29800	10.3023	Filaroididae	Parafilaroides gymnurus	133	4.89035	lung	0	1	0	0	0	0	0	0	0	1	0	1	1	0	0	1	0	0	0	1	0	1	0	0	1	0	0	0	0	0	0	0
Tomo, I., et al.	2010	Journal of Wildlife Diseases	EIGHTEEN-YEAR STUDY OF SOUTH AUSTRALIAN DOLPHINS SHOWS VARIATION IN LUNG NEMATODES BY SEASON, YEAR, AGE CLASS, AND LOCATION	Cetartiodactyla	Delphinidae	Delphinus delphis (Short-beaked common dolphin)	2.2	220	157.5	0.715909	16700	9.72316	Pseudaliidae	Halocercus lagenorhynchi	105	4.65396	lung	0	1	0	0	0	0	0	0	0	1	0	0	0	0	0	0	1	0	0	1	0	1	0	0	0	0	0	0	0	0	0	0
Tomo, I., et al.	2010	Journal of Wildlife Diseases	EIGHTEEN-YEAR STUDY OF SOUTH AUSTRALIAN DOLPHINS SHOWS VARIATION IN LUNG NEMATODES BY SEASON, YEAR, AGE CLASS, AND LOCATION	Cetartiodactyla	Delphinidae	Tursiops aduncus (Indo-Pacific bottlenose dolphin)	2.6	260	230	0.884615	5990	8.69785	Pseudaliidae	Halocercus lagenorhynchi	105	4.65396	lung	0	1	0	0	0	0	0	0	0	1	0	0	0	0	0	0	1	0	0	1	0	1	0	0	0	0	0	0	0	0	0	0
Tomo, I., et al.	2010	Journal of Wildlife Diseases	EIGHTEEN-YEAR STUDY OF SOUTH AUSTRALIAN DOLPHINS SHOWS VARIATION IN LUNG NEMATODES BY SEASON, YEAR, AGE CLASS, AND LOCATION	Cetartiodactyla	Delphinidae	Tursiops truncatus (Bottlenose dolphin)	3	300	400	1.33333	45100	10.7166	Pseudaliidae	Pharurus alatus	14	2.63906	lung	0	1	0	0	0	0	0	0	0	1	0	0	0	0	0	0	1	0	0	1	0	1	0	0	0	0	0	0	0	0	0	0
Tomo, I., et al.	2010	Journal of Wildlife Diseases	EIGHTEEN-YEAR STUDY OF SOUTH AUSTRALIAN DOLPHINS SHOWS VARIATION IN LUNG NEMATODES BY SEASON, YEAR, AGE CLASS, AND LOCATION	Cetartiodactyla	Delphinidae	Tursiops aduncus (Indo-Pacific bottlenose dolphin)	2.6	260	230	0.884615	5990	8.69785	Pseudaliidae	Stenurus ovatus	75	4.31749	lung	0	1	0	0	0	0	0	0	0	1	0	0	0	0	0	0	1	0	0	1	0	1	0	0	0	0	0	0	0	0	0	0
Tomo, I., et al.	2010	Journal of Wildlife Diseases	EIGHTEEN-YEAR STUDY OF SOUTH AUSTRALIAN DOLPHINS SHOWS VARIATION IN LUNG NEMATODES BY SEASON, YEAR, AGE CLASS, AND LOCATION	Cetartiodactyla	Delphinidae	Tursiops truncatus (Bottlenose dolphin)	3	300	400	1.33333	45100	10.7166	Pseudaliidae	Stenurus ovatus	75	4.31749	lung	0	1	0	0	0	0	0	0	0	1	0	0	0	0	0	0	1	0	0	1	0	1	0	0	0	0	0	0	0	0	0	0
BORGSTEEDE, F.H.M., et al	1991	Netherlands Journal of Sea Research	ENDOPARASITIC HELMINTHS OF THE HARBOUR SEAL, PHOCA VlTULINA, IN THE NETHERLANDS	Carnivora	Phocidae	Phoca vitulina (Harbour seal)	1.85	185	111.5	0.602703	29800	10.3023	Crenosomatidae	Otostrongylus circumlitus	279	5.63121	bronchi	0	1	0	0	0	0	0	0	0	1	0	0	0	0	0	1	0	0	0	0	0	0	0	0	0	0	0	0	0	0	0	0
BORGSTEEDE, F.H.M., et al	1991	Netherlands Journal of Sea Research	ENDOPARASITIC HELMINTHS OF THE HARBOUR SEAL, PHOCA VlTULINA, IN THE NETHERLANDS	Carnivora	Phocidae	Phoca vitulina (Harbour seal)	1.85	185	111.5	0.602703	29800	10.3023	Filaroididae	Parafilaroides gymnurus	133	4.89035	lung	0	1	0	0	0	0	0	0	0	1	0	0	0	0	0	1	0	0	0	0	0	0	0	0	0	0	0	0	0	0	0	0
Gulland, F.M.D.	2012	JAVMA	Evaluation of circulating eosinophil count and adrenal gland function in California sea lions naturally exposed to domoic acid	Carnivora	Otariidae	Zalophus californianus (Californian sea lion)	2.35	235	311.5	1.32553	15200	9.62905	Filaroididae	Parafilaroides sp.	484	6.18208	Lung	0	1	0	0	0	0	0	0	0	1	0	0	0	1	0	0	0	0	0	0	0	0	0	0	0	0	0	0	0	0	0	0
Garner, M.M., et al	1997	J vet diagn invest	Evidence of Brucella infection in Parafilaroides lungworms in a Pacific harbor seal (Phoca vitulina richardsi)	Carnivora	Phocidae	Phoca vitulina (Harbour seal)	1.85	185	111.5	0.602703	29800	10.3023	Filaroididae	Parafilaroides sp.	484	6.18208	bronchi and bronchioles	0	1	0	0	0	0	0	0	0	1	0	0	0	1	0	0	0	0	0	1	1	0	0	0	0	0	0	0	0	0	0	0
Wunschimann, D. A., et al	2001	Vet Record	Evidence of infectious diseases in harbour porpoises (Phocoena phocoena) hunted in the waters of Greenland and by‐caught in the German North Sea and Baltic Sea	Cetartiodactyla	Phocoenidae	Phocoena phocoena (Harbour porpoise)	1.65	165	68.5	0.415152	23000	10.0432	Pseudaliidae	Halocercus sp.	346	5.84644	lung	0	1	0	0	0	0	0	0	0	1	0	0	0	1	0	1	0	0	0	1	0	1	0	0	0	0	0	0	0	0	0	0
Wunschimann, D. A., et al	2001	Vet Record	Evidence of infectious diseases in harbour porpoises (Phocoena phocoena) hunted in the waters of Greenland and by‐caught in the German North Sea and Baltic Sea	Cetartiodactyla	Phocoenidae	Phocoena phocoena (Harbour porpoise)	1.65	165	68.5	0.415152	23000	10.0432	Pseudaliidae	Pseudalius inflexus	201	5.3033	lung	0	1	0	0	0	0	0	0	0	1	0	0	0	1	0	1	0	0	0	1	0	1	0	0	0	0	1	1	0	0	0	0
Wunschimann, D. A., et al	2001	Vet Record	Evidence of infectious diseases in harbour porpoises (Phocoena phocoena) hunted in the waters of Greenland and by‐caught in the German North Sea and Baltic Sea	Cetartiodactyla	Phocoenidae	Phocoena phocoena (Harbour porpoise)	1.65	165	68.5	0.415152	23000	10.0432	Pseudaliidae	Stenurus minor	269	5.59471	aural peribullar cavity	0	0	0	1	0	0	0	0	0	1	0	0	0	1	0	1	0	0	0	1	0	0	0	0	0	0	0	0	0	0	0	0
Wunschimann, D. A., et al	2001	Vet Record	Evidence of infectious diseases in harbour porpoises (Phocoena phocoena) hunted in the waters of Greenland and by‐caught in the German North Sea and Baltic Sea	Cetartiodactyla	Phocoenidae	Phocoena phocoena (Harbour porpoise)	1.65	165	68.5	0.415152	23000	10.0432	Pseudaliidae	Torynurus convolutus	89	4.48864	lung	0	1	0	0	0	0	0	0	0	1	0	0	0	1	0	1	0	0	0	1	0	1	0	0	0	0	1	1	0	0	0	0
Dailey, M.D., et al	1991	J Wildl Dis	Evidence of Prenatal Infection in the Bottlenose Dolphin (Tursiops truncatus) with the Lungworm Halocercus lagenorhynchi (Nematoda: Pseudaliidae)	Cetartiodactyla	Delphinidae	Tursiops truncatus (Bottlenose dolphin)	3	300	400	1.33333	45100	10.7166	Pseudaliidae	Halocercus lagenorhynchi	105	4.65396	lung	0	1	0	0	0	0	0	0	0	1	0	0	0	1	0	0	0	0	0	0	0	0	0	0	0	0	0	0	0	0	0	0
Prahl, S., et al	2008	The International Journal of Animal Sound and its Recording	EXAMINATIONS OF EARS IN HARBOUR PORPOISES PHOCOENA PHOCOENA FROM THE NORTH AND BALTIC SEAS	Cetartiodactyla	Phocoenidae	Phocoena phocoena (Harbour porpoise)	1.65	165	68.5	0.415152	23000	10.0432	Pseudaliidae	Stenurus minor	269	5.59471	middle ear and peribullar sinuses	0	0	0	1	0	0	0	0	0	1	0	0	0	0	0	1	0	0	0	0	0	0	0	0	0	0	0	0	0	0	0	0
Bergeron, E., et al.	1997	Can. J. Zool	Experimental transmission of otostrongylus circumlitus (Railliet, 1899) (Metastrongyloidea: Crenosomatidae), a lungworm of seals in eastern arctic Canada	Carnivora	Phocidae	Pusa hispida (Ringed seal)	1.5	150	60	0.4	5400	8.59415	Crenosomatidae	Otostrongylus circumlitus	279	5.63121	main stem bronchi	0	1	0	0	0	0	0	0	0	1	0	0	0	1	0	0	0	0	0	0	0	0	0	0	0	0	0	0	0	0	0	0
Reisfeld, L., et al	2019	Brazilian Journal of Veterinary Parisitology	Fatal pulmonary parafilaroidiasis in a free-ranging subantarctic fur seal (Arctocephalus tropicalis) coinfected with two gammaherpesviruses and Sarcocystis sp.	Carnivora	Otariidae	Arctocephalus tropicalis (Sub-antarctic fur seal)	1.7	170	105	0.617647	3040	8.01961	Filaroididae	Parafilaroides sp.	484	6.18208	lung	0	1	0	0	0	0	0	0	0	1	0	0	0	0	1	0	0	0	0	1	0	1	0	0	1	0	0	0	0	0	0	0
Sierra, E., et al	2014	Emerging Infectious Diseases	Fatal Systemic Morbillivirus Infection in Bottlenose Dolphin, Canary Islands, Spain	Cetartiodactyla	Delphinidae	Tursiops truncatus (Bottlenose dolphin)	3	300	400	1.33333	45100	10.7166	Pseudaliidae	Halocercus sp.	346	5.84644	lung	0	1	0	0	0	0	0	0	0	1	0	0	0	1	0	0	0	0	0	1	0	1	0	0	0	0	0	0	0	0	0	0
Sierra, E., et al	2014	Emerging Infectious Diseases	Fatal Systemic Morbillivirus Infection in Bottlenose Dolphin, Canary Islands, Spain	Cetartiodactyla	Delphinidae	Tursiops truncatus (Bottlenose dolphin)	3	300	400	1.33333	45100	10.7166	Pseudaliidae	Stenurus sp.	448	6.10479	Lung	0	1	0	0	0	0	0	0	0	1	0	0	0	1	0	0	0	0	0	1	0	1	0	0	0	0	0	0	0	0	0	0
Kennedy, M.J., et al.	1986	Can. J. Zool.	Filaroides (ParaJilaroides) hispidus n.sp. (Nematoda: Metastrongyloidea) from the lungs of the ringed seal, Phoca hispida (Phocidae), from the Beaufort Sea, Canada	Carnivora	Phocidae	Pusa hispida (Ringed seal)	1.5	150	60	0.4	5400	8.59415	Filaroididae	Parafilaroides hispidus	44	3.78419	lung	0	1	0	0	0	0	0	0	0	1	0	0	0	1	0	0	0	0	0	0	0	0	0	0	0	0	0	0	0	0	0	0
Gerber, J.A., et al.	1993	J Wildl Dis	FINDINGS IN PINNIPEDS STRANDED ALONG THE CENTRAL AND NORTHERN CALIFORNIA COAST, 1984-1990	Carnivora	Phocidae	Phoca vitulina (Harbour seal)	1.85	185	111.5	0.602703	29800	10.3023	Crenosomatidae	Otostrongylus circumlitus	279	5.63121	n/a	0	0	0	0	0	0	0	0	0	1	0	0	0	1	0	0	0	0	0	1	0	1	0	0	0	0	0	0	0	0	0	0
Gerber, J.A., et al.	1993	J Wildl Dis	FINDINGS IN PINNIPEDS STRANDED ALONG THE CENTRAL AND NORTHERN CALIFORNIA COAST, 1984-1990	Carnivora	Phocidae	Mirounga angustirostris (Northern elephant seal)	3.775	377.5	1275	3.37748	9010	9.10609	Crenosomatidae	Otostrongylus sp.	324	5.78074	n/a	0	0	0	0	0	0	0	0	0	1	0	0	0	1	0	0	0	0	0	1	0	1	0	0	0	0	0	0	0	0	0	0
Gerber, J.A., et al.	1993	J Wildl Dis	FINDINGS IN PINNIPEDS STRANDED ALONG THE CENTRAL AND NORTHERN CALIFORNIA COAST, 1984-1990	Carnivora	Otariidae	Callorhinus ursinus (Northern fur seal)	1.8	180	160	0.888889	9520	9.16115	Filaroididae	Parafilaroides decorus	232	5.44674	n/a	0	0	0	0	0	0	0	0	0	1	0	0	0	1	0	0	0	0	0	1	0	1	0	0	0	0	0	0	0	0	0	0
Gerber, J.A., et al.	1993	J Wildl Dis	FINDINGS IN PINNIPEDS STRANDED ALONG THE CENTRAL AND NORTHERN CALIFORNIA COAST, 1984-1990	Carnivora	Phocidae	Mirounga angustirostris (Northern elephant seal)	3.775	377.5	1275	3.37748	9010	9.10609	Filaroididae	Parafilaroides decorus	232	5.44674	n/a	0	0	0	0	0	0	0	0	0	1	0	0	0	1	0	0	0	0	0	1	0	1	0	0	0	0	0	0	0	0	0	0
Gerber, J.A., et al.	1993	J Wildl Dis	FINDINGS IN PINNIPEDS STRANDED ALONG THE CENTRAL AND NORTHERN CALIFORNIA COAST, 1984-1990	Carnivora	Otariidae	Zalophus californianus (Californian sea lion)	2.35	235	311.5	1.32553	15200	9.62905	Filaroididae	Parafilaroides decorus	232	5.44674	n/a	0	0	0	0	0	0	0	0	0	1	0	0	0	1	0	0	0	0	0	1	0	1	0	0	0	0	0	0	0	0	0	0
Siebert, U., et al.	2013	Eur J Wildl Res	First indication of gas embolism in a harbour porpoise (Phocoena phocoena) from German waters	Cetartiodactyla	Phocoenidae	Phocoena phocoena (Harbour porpoise)	1.65	165	68.5	0.415152	23000	10.0432	Pseudaliidae	Pseudalius inflexus	201	5.3033	bronchial tree and blood vessels	0	1	0	0	1	0	0	0	0	1	0	0	0	0	0	1	0	0	0	1	0	1	0	0	0	0	0	0	0	0	0	0
Siebert, U., et al.	2013	Eur J Wildl Res	First indication of gas embolism in a harbour porpoise (Phocoena phocoena) from German waters	Cetartiodactyla	Phocoenidae	Phocoena phocoena (Harbour porpoise)	1.65	165	68.5	0.415152	23000	10.0432	Pseudaliidae	Stenurus minor	269	5.59471	ear sinuses	0	0	0	1	0	0	0	0	0	1	0	0	0	0	0	1	0	0	0	1	0	0	0	0	0	0	0	0	0	0	0	0
Siebert, U., et al.	2013	Eur J Wildl Res	First indication of gas embolism in a harbour porpoise (Phocoena phocoena) from German waters	Cetartiodactyla	Phocoenidae	Phocoena phocoena (Harbour porpoise)	1.65	165	68.5	0.415152	23000	10.0432	Pseudaliidae	Torynurus convolutus	89	4.48864	bronchial tree and blood vessels	0	1	0	0	1	0	0	0	0	1	0	0	0	0	0	1	0	0	0	1	0	1	0	0	0	0	0	0	0	0	0	0
de Castro, R.L., et al.	2014	Hidrobiológica	First record of cestode cysts of Phyllobothrium delphini (Phyllobothriidae ) from dusky dolphins (Lagenorhynchus obscurus ) off Argentine coast	Cetartiodactyla	Delphinidae	Lagenorhynchus obscurus (Dusky dolphin)	1.7125	171.25	75.5	0.440876	3030	8.01632	Pseudaliidae	Stenurus sp.	448	6.10479	intestines	0	0	1	0	0	0	0	0	0	1	0	0	0	0	1	0	0	0	0	0	0	0	0	0	0	0	0	0	0	0	0	0
Reckendorf, A., et al.	2018	Parasitology	First record of Halocercus sp. (Pseudaliidae) lungworm infections in two stranded neonatal orcas (Orcinus orca)	Cetartiodactyla	Delphinidae	Orcinus orca (Killer whale)	6.75	675	4825	7.14815	23300	10.0562	Pseudaliidae	Halocercus sp.	346	5.84644	lung	0	1	0	0	0	0	0	0	0	1	0	0	0	0	0	1	0	0	0	1	0	1	0	0	0	0	0	0	0	0	0	0
Mignucci-Giannoni, A.A., et al.	1998	Mammalia	First record of the melonheaded whale (peponocephala electra) for Puerto Rico	Cetartiodactyla	Delphinidae	Peponocephala electra (Melon headed whale)	2.75	275	225	0.818182	2310	7.745	Pseudaliidae	Stenurus globicephalae	184	5.21494	ear canal	0	0	0	1	0	0	0	0	0	1	0	0	0	1	1	0	0	0	0	0	0	0	0	0	0	0	0	0	0	0	0	0
Huertas, V. and Lagueux, C.J.	2016	Aquatic Mammals	First Recorded Mass Stranding of the Short-Finned Pilot Whale (Globicephala macrorhynchus) on the Caribbean Coast of Nicaragua	Cetartiodactyla	Delphinidae	Globicephala macrorhynchus (Short-finned pilot whale)	4.5	450	1996	4.43556	5070	8.5311	Pseudaliidae	Stenurus sp.	448	6.10479	Cranial sinuses	0	0	0	1	0	0	0	0	0	1	0	0	0	0	1	0	0	0	0	0	0	0	0	0	0	0	0	0	0	0	0	0
Kastelein, R.A. and Lavaleiji, M.S.S	1992	Aquatic Mammals	Foreign bodies in the stomach of a female harbour porpoise (phocoena phocoena) from the North sea	Cetartiodactyla	Phocoenidae	Phocoena phocoena (Harbour porpoise)	1.65	165	68.5	0.415152	23000	10.0432	Pseudaliidae	Halocercus invaginatus	83	4.41884	trachea	0	1	0	0	0	0	0	0	0	1	0	0	0	0	0	1	0	0	0	0	0	0	0	0	0	0	0	0	0	0	0	0
Kastelein, R.A. and Lavaleiji, M.S.S	1992	Aquatic Mammals	Foreign bodies in the stomach of a female harbour porpoise (phocoena phocoena) from the North sea	Cetartiodactyla	Phocoenidae	Phocoena phocoena (Harbour porpoise)	1.65	165	68.5	0.415152	23000	10.0432	Pseudaliidae	Pseudalius inflexus	201	5.3033	trachea, lung, pulmonary artery, right ventricle of heart	0	1	0	0	1	0	0	0	0	1	0	0	0	0	0	1	0	0	0	0	0	0	0	0	0	0	0	0	0	0	0	0
Kastelein, R.A. and Lavaleiji, M.S.S	1992	Aquatic Mammals	Foreign bodies in the stomach of a female harbour porpoise (phocoena phocoena) from the North sea	Cetartiodactyla	Phocoenidae	Phocoena phocoena (Harbour porpoise)	1.65	165	68.5	0.415152	23000	10.0432	Pseudaliidae	Torynurus convolutus	89	4.48864	trachea	0	1	0	0	0	0	0	0	0	1	0	0	0	0	0	1	0	0	0	0	0	0	0	0	0	0	0	0	0	0	0	0
Fernandez, M., et al.	2003	DISEASES OF AQUATIC ORGANISMS	Gastrointestinal helminths of Risso’s dolphin Grampus griseus from the Western Mediterranean	Cetartiodactyla	Delphinidae	Grampus griseus (Risso's dolphin)	3	300	400	1.33333	7830	8.96572	Pseudaliidae	Stenurus globicephalae	184	5.21494	intestine	0	0	1	0	0	0	0	0	0	1	0	0	0	0	0	1	0	0	0	0	0	0	0	0	0	0	0	0	0	0	0	0
Hermosilla, C., et al.	2018	Frontiers in Marine Science	Gastrointestinal Parasites and Bacteria in Free-Living South American Sea Lions (Otaria flavescens) in Chilean Comau Fjord and New Host Record of a Diphyllobothrium scoticum-Like Cestode	Carnivora	Otariidae	Otaria flavescens (South American Sea Lions)	2.5	250	250	1	4590	8.43164	Filaroididae	Parafilaroides sp.	484	6.18208	n/a	0	0	0	0	0	0	0	0	0	0	0	0	1	0	1	0	0	0	0	0	0	0	0	0	0	0	0	0	0	0	0	0
Davison, N., et al.	2010	Vet Record	Group B Salmonella in lungworms from a harbour porpoise (Phocoena phocoena)	Cetartiodactyla	Phocoenidae	Phocoena phocoena (Harbour porpoise)	1.65	165	68.5	0.415152	23000	10.0432	Pseudaliidae	Pseudalius inflexus	201	5.3033	main stem bronchi	0	1	0	0	0	0	0	0	0	1	0	0	0	0	0	1	0	0	0	1	0	1	0	0	0	0	0	0	0	0	0	0
Groch, K.R., et al	2018	Emerging Infectious Diseases	Guiana Dolphin Unusual Mortality Event and Link to Cetacean Morbillivirus, Brazil	Cetartiodactyla	Delphinidae	Sotalia guianensis (Guiana dolphin)	2.1	210	60	0.285714	3720	8.22148	Pseudaliidae	Halocercus brasiliensis	84	4.43082	lung	0	1	0	0	0	0	0	0	0	1	0	0	0	0	1	0	0	0	0	1	0	1	0	0	0	0	0	0	0	0	0	0
Webster, W.A. and Neufeld, J.L.	1973	OF WASHINGTON	Halocercus monoceris sp. n. (Nematoda: Metastrongyloidea) from the Narwhal, Monodon monoceros	Cetartiodactyla	Monodontidae	Monodon monoceros (Narwhal)	4.725	472.5	1200	2.53968	7920	8.97715	Pseudaliidae	Halocercus monoceris	18	2.89037	lung	0	1	0	0	0	0	0	0	0	1	0	0	0	1	0	0	0	0	0	0	0	0	0	0	0	0	0	0	0	0	0	0
Siebert, U., et al.	2020	Enviorment International	Health assessment of harbour porpoises (PHOCOENA PHOCOENA) from Baltic area of Denmark, Germany, Poland and Latvia	Cetartiodactyla	Phocoenidae	Phocoena phocoena (Harbour porpoise)	1.65	165	68.5	0.415152	23000	10.0432	Pseudaliidae	Halocercus invaginatus	83	4.41884	respiratory tract	0	1	0	0	0	0	0	0	0	1	0	0	0	0	0	1	0	0	0	1	0	1	0	1	1	0	0	0	0	0	0	0
Siebert, U., et al.	2020	Enviorment International	Health assessment of harbour porpoises (PHOCOENA PHOCOENA) from Baltic area of Denmark, Germany, Poland and Latvia	Cetartiodactyla	Phocoenidae	Phocoena phocoena (Harbour porpoise)	1.65	165	68.5	0.415152	23000	10.0432	Pseudaliidae	Pseudalius inflexus	201	5.3033	respiratory tract	0	1	0	0	0	0	0	0	0	1	0	0	0	0	0	1	0	0	0	1	0	1	0	1	1	0	0	0	0	0	0	0
Siebert, U., et al.	2020	Enviorment International	Health assessment of harbour porpoises (PHOCOENA PHOCOENA) from Baltic area of Denmark, Germany, Poland and Latvia	Cetartiodactyla	Phocoenidae	Phocoena phocoena (Harbour porpoise)	1.65	165	68.5	0.415152	23000	10.0432	Pseudaliidae	Stenurus minor	269	5.59471	Eustachian tube and the aural peribullar cavity	0	0	0	1	0	0	0	0	0	1	0	0	0	0	0	1	0	0	0	1	0	1	0	1	1	0	0	0	0	0	0	0
Siebert, U., et al.	2020	Enviorment International	Health assessment of harbour porpoises (PHOCOENA PHOCOENA) from Baltic area of Denmark, Germany, Poland and Latvia	Cetartiodactyla	Phocoenidae	Phocoena phocoena (Harbour porpoise)	1.65	165	68.5	0.415152	23000	10.0432	Pseudaliidae	Torynurus convolutus	89	4.48864	respiratory tract	0	1	0	0	0	0	0	0	0	1	0	0	0	0	0	1	0	0	0	1	0	1	0	1	1	0	0	0	0	0	0	0
Lucas, Z., et al.	2003	Journal of Wildlife Diseases	HEALTH STATUS OF HARP SEALS (PHOCA GROENLANDICA) AND HOODED SEALS (CYSTOPHORA CRISTATA) ON SABLE ISLAND, NOVA SCOTIA, CANADA, CONCURRENT WITH THEIR EXPANDING RANGE	Carnivora	Phocidae	Cystophora cristata (Hooded seal)	2.315	231.5	290.25	1.25378	5020	8.52119	Crenosomatidae	Otostrongylus circumlitus	279	5.63121	lung	0	1	0	0	0	0	0	0	0	1	0	0	0	1	0	0	0	0	0	1	0	0	0	0	0	0	0	0	0	0	0	0
Lucas, Z., et al.	2003	Journal of Wildlife Diseases	HEALTH STATUS OF HARP SEALS (PHOCA GROENLANDICA) AND HOODED SEALS (CYSTOPHORA CRISTATA) ON SABLE ISLAND, NOVA SCOTIA, CANADA, CONCURRENT WITH THEIR EXPANDING RANGE	Carnivora	Phocidae	Pagophilus groenlandicus (Harp seal)	1.85	185	127.5	0.689189	4260	8.35702	Crenosomatidae	Otostrongylus circumlitus	279	5.63121	lung	0	1	0	0	0	0	0	0	0	1	0	0	0	1	0	0	0	0	0	1	0	0	0	0	0	0	0	0	0	0	0	0
Lucas, Z., et al.	2003	Journal of Wildlife Diseases	HEALTH STATUS OF HARP SEALS (PHOCA GROENLANDICA) AND HOODED SEALS (CYSTOPHORA CRISTATA) ON SABLE ISLAND, NOVA SCOTIA, CANADA, CONCURRENT WITH THEIR EXPANDING RANGE	Carnivora	Phocidae	Cystophora cristata (Hooded seal)	2.315	231.5	290.25	1.25378	5020	8.52119	Filaroididae	Parafilaroides gymnurus	133	4.89035	lung	0	1	0	0	0	0	0	0	0	1	0	0	0	1	0	0	0	0	0	1	0	0	0	0	0	0	0	0	0	0	0	0
Lucas, Z., et al.	2003	Journal of Wildlife Diseases	HEALTH STATUS OF HARP SEALS (PHOCA GROENLANDICA) AND HOODED SEALS (CYSTOPHORA CRISTATA) ON SABLE ISLAND, NOVA SCOTIA, CANADA, CONCURRENT WITH THEIR EXPANDING RANGE	Carnivora	Phocidae	Pagophilus groenlandicus (Harp seal)	1.85	185	127.5	0.689189	4260	8.35702	Filaroididae	Parafilaroides gymnurus	133	4.89035	lung	0	1	0	0	0	0	0	0	0	1	0	0	0	1	0	0	0	0	0	1	0	0	0	0	0	0	0	0	0	0	0	0
Walden, H.D.S., et al.	2020	J Wildl Dis	Helminth fauna of ice seals in the Alaskan Bering and Chukchi Seas, 2006–2015	Carnivora	Phocidae	Histriophoca fasciata (Ribbon seal)	1.6	160	95	0.59375	927	6.83195	Crenosomatidae	Otostrongylus circumlitus	279	5.63121	n/a	0	0	0	0	0	0	0	0	0	1	0	0	0	1	0	0	0	0	0	0	0	0	0	0	0	0	0	0	0	0	0	0
Walden, H.D.S., et al.	2020	J Wildl Dis	Helminth fauna of ice seals in the Alaskan Bering and Chukchi Seas, 2006–2015	Carnivora	Phocidae	Phoca largha (Spotted seal)	1.8	180	95	0.527778	2230	7.70976	Crenosomatidae	Otostrongylus circumlitus	279	5.63121	n/a	0	0	0	0	0	0	0	0	0	1	0	0	0	1	0	0	0	0	0	0	0	0	0	0	0	0	0	0	0	0	0	0
Walden, H.D.S., et al.	2020	J Wildl Dis	Helminth fauna of ice seals in the Alaskan Bering and Chukchi Seas, 2006–2015	Carnivora	Phocidae	Pusa hispida (Ringed seal)	1.5	150	60	0.4	5400	8.59415	Crenosomatidae	Otostrongylus circumlitus	279	5.63121	n/a	0	0	0	0	0	0	0	0	0	1	0	0	0	1	0	0	0	0	0	0	0	0	0	0	0	0	0	0	0	0	0	0
Walden, H.D.S., et al.	2020	J Wildl Dis	Helminth fauna of ice seals in the Alaskan Bering and Chukchi Seas, 2006–2015	Carnivora	Phocidae	Histriophoca fasciata (Ribbon seal)	1.6	160	95	0.59375	927	6.83195	Crenosomatidae	Otostrongylus sp.	324	5.78074	n/a	0	0	0	0	0	0	0	0	0	1	0	0	0	1	0	0	0	0	0	0	0	0	0	0	0	0	0	0	0	0	0	0
Walden, H.D.S., et al.	2020	J Wildl Dis	Helminth fauna of ice seals in the Alaskan Bering and Chukchi Seas, 2006–2015	Carnivora	Phocidae	Erignathus barbatus (Bearded seal)	2.4	240	315	1.3125	3900	8.26873	Filaroididae	Parafilaroides gymnurus	133	4.89035	Lung	0	1	0	0	0	0	0	0	0	1	0	0	0	1	0	0	0	0	0	0	0	0	0	0	0	0	0	0	0	0	0	0
Walden, H.D.S., et al.	2020	J Wildl Dis	Helminth fauna of ice seals in the Alaskan Bering and Chukchi Seas, 2006–2015	Carnivora	Phocidae	Histriophoca fasciata (Ribbon seal)	1.6	160	95	0.59375	927	6.83195	Filaroididae	Parafilaroides gymnurus	133	4.89035	Lung	0	1	0	0	0	0	0	0	0	1	0	0	0	1	0	0	0	0	0	0	0	0	0	0	0	0	0	0	0	0	0	0
Walden, H.D.S., et al.	2020	J Wildl Dis	Helminth fauna of ice seals in the Alaskan Bering and Chukchi Seas, 2006–2015	Carnivora	Phocidae	Phoca largha (Spotted seal)	1.8	180	95	0.527778	2230	7.70976	Filaroididae	Parafilaroides gymnurus	133	4.89035	Lung	0	1	0	0	0	0	0	0	0	1	0	0	0	1	0	0	0	0	0	0	0	0	0	0	0	0	0	0	0	0	0	0
Walden, H.D.S., et al.	2020	J Wildl Dis	Helminth fauna of ice seals in the Alaskan Bering and Chukchi Seas, 2006–2015	Carnivora	Phocidae	Pusa hispida (Ringed seal)	1.5	150	60	0.4	5400	8.59415	Filaroididae	Parafilaroides gymnurus	133	4.89035	Lung, liver	0	1	1	0	0	0	0	0	0	1	0	0	0	1	0	0	0	0	0	0	0	0	0	0	0	0	0	0	0	0	0	0
Walden, H.D.S., et al.	2020	J Wildl Dis	Helminth fauna of ice seals in the Alaskan Bering and Chukchi Seas, 2006–2015	Carnivora	Phocidae	Erignathus barbatus (Bearded seal)	2.4	240	315	1.3125	3900	8.26873	Filaroididae	Parafilaroides sp.	484	6.18208	Lung, heart	0	1	0	0	1	0	0	0	0	1	0	0	0	1	0	0	0	0	0	0	0	0	0	0	0	0	0	0	0	0	0	0
Walden, H.D.S., et al.	2020	J Wildl Dis	Helminth fauna of ice seals in the Alaskan Bering and Chukchi Seas, 2006–2015	Carnivora	Phocidae	Pusa hispida (Ringed seal)	1.5	150	60	0.4	5400	8.59415	Filaroididae	Parafilaroides sp.	484	6.18208	Lung	0	1	0	0	0	0	0	0	0	1	0	0	0	1	0	0	0	0	0	0	0	0	0	0	0	0	0	0	0	0	0	0
McColl, K.A. and Obendorf, D.L.	1982	Aquatic Mammals	Helminth parasites and associated pathology in stranded Fraser's dolphins , Lagenodelphis hosei (Fraser, 1956)	Cetartiodactyla	Delphinidae	Lagenodelphis hosei (Fraser's dolphin)	2.29	229	181	0.790393	2010	7.60589	Pseudaliidae	Stenurus ovatus	75	4.31749	lung	0	1	0	0	0	0	0	0	0	1	0	0	0	0	0	0	1	0	0	1	0	1	0	0	0	0	0	0	0	0	0	0
Waerebeek, K.V.	1993	Aquatic Mammals	Helminth parasites and phoronts of dusky dolphins Lagenorhynchus obsucurs (Gray, 1928) from Peru	Cetartiodactyla	Delphinidae	Lagenorhynchus obscurus (Dusky dolphin)	1.7125	171.25	75.5	0.440876	3030	8.01632	Pseudaliidae	Halocercus sp.	346	5.84644	forestomach	0	0	1	0	0	0	0	0	0	1	0	0	0	0	1	0	0	0	0	0	0	0	0	0	0	0	0	0	0	0	0	0
Dailey, M.D. and Perrin, W.F.	1973	Fishery Bulletin- National Oceanic and Atmospheric Administration	HELMINTH PARASITES OF PORPOISES OF THE GENUS STENELLA IN THE EASTERN TROPICAL PACIFIC, WITH DESCRIPTIONS OF TWO NEW SPECIES: AlASTZGONEMA STENELLAE GEN. ET SP. N. (NEMATODA: SPIRUROIDEA) AND ZALOPHOTREMA PACZFZCUM SP. N. (TREMATODA: DIGENEA)	Cetartiodactyla	Delphinidae	Stenella attenuata (Pantropical spotted dolphin)	2.5	250	125	0.5	6400	8.76405	Pseudaliidae	Halocercus delphini	137	4.91998	lung	0	1	0	0	0	0	0	0	0	1	0	0	0	1	1	0	0	0	0	0	0	0	0	0	0	0	0	0	0	0	0	0
Dailey, M.D. and Perrin, W.F.	1973	Fishery Bulletin- National Oceanic and Atmospheric Administration	HELMINTH PARASITES OF PORPOISES OF THE GENUS STENELLA IN THE EASTERN TROPICAL PACIFIC, WITH DESCRIPTIONS OF TWO NEW SPECIES: AlASTZGONEMA STENELLAE GEN. ET SP. N. (NEMATODA: SPIRUROIDEA) AND ZALOPHOTREMA PACZFZCUM SP. N. (TREMATODA: DIGENEA)	Cetartiodactyla	Delphinidae	Stenella longirostris (Spinner dolphin)	1.82	182	51	0.28022	7160	8.87627	Pseudaliidae	Halocercus delphini	137	4.91998	lung	0	1	0	0	0	0	0	0	0	1	0	0	0	1	1	0	0	0	0	0	0	0	0	0	0	0	0	0	0	0	0	0
Measures, L.N. and Gosselin, J.F.	1994	J. Helminthol. Soc. Wash.	Helminth Parasites of Ringed Seal, Phoca hispida, from Northern Quebec, Canada	Carnivora	Phocidae	Pusa hispida (Ringed seal)	1.5	150	60	0.4	5400	8.59415	Crenosomatidae	Otostrongylus circumlitus	279	5.63121	lung	0	1	0	0	0	0	0	0	0	1	0	0	0	1	0	0	0	0	0	1	1	0	0	0	0	0	0	0	0	0	0	0
Measures, L.N. and Gosselin, J.F.	1994	J. Helminthol. Soc. Wash.	Helminth Parasites of Ringed Seal, Phoca hispida, from Northern Quebec, Canada	Carnivora	Phocidae	Pusa hispida (Ringed seal)	1.5	150	60	0.4	5400	8.59415	Filaroididae	Parafilaroides gymnurus	133	4.89035	lung parenchyma	0	1	0	0	0	0	0	0	0	1	0	0	0	1	0	0	0	0	0	1	1	0	0	0	0	0	0	0	0	0	0	0
Cowan, D.F.	1967	Journal of Parasitology	HELMINTH PARASITES OF THE PILOT WHALE GLOBICEPHALA MELAENA (TRAILL 1809)	Cetartiodactyla	Delphinidae	Globicephala melas (Long-finned pilot whale)	6.2	620	1800	2.90323	6460	8.77338	Pseudaliidae	Stenurus globicephalae	184	5.21494	trachea and lungs	0	1	0	0	0	0	0	0	0	1	0	0	0	1	0	0	0	0	0	1	0	1	0	0	0	0	0	0	0	0	0	0
Delyamure, S.L., et al.	1984	Soviet-American cooperative research on marine mammals	Helminthological Comparison of Subpopulations of Bering Sea Spotted Seals, Phoca largha Pallas	Carnivora	Phocidae	Phoca largha (Spotted seal)	1.8	180	95	0.527778	2230	7.70976	Crenosomatidae	Otostrongylus circumlitus	279	5.63121	n/a	0	0	0	0	0	0	0	0	0	1	0	0	0	1	0	0	0	1	0	0	0	0	0	0	0	0	0	0	0	0	0	0
Delyamure, S.L., et al.	1984	Soviet-American cooperative research on marine mammals	Helminthological Comparison of Subpopulations of Bering Sea Spotted Seals, Phoca largha Pallas	Carnivora	Phocidae	Phoca largha (Spotted seal)	1.8	180	95	0.527778	2230	7.70976	Filaroididae	Parafilaroides gymnurus	133	4.89035	n/a	0	0	0	0	0	0	0	0	0	1	0	0	0	1	0	0	0	1	0	0	0	0	0	0	0	0	0	0	0	0	0	0
Measures, L.N., et al.	1995	Can. J. Zool	Helminths of an endangered population of belugas, Delphinapterus Ieucas, in the St. Lawrence estuary, Canada	Cetartiodactyla	Monodontidae	Delphinapterus leucas (Beluga whale)	4.025	402.5	1150	2.85714	15100	9.62245	Pseudaliidae	Halocercus monoceris	18	2.89037	bronchioles, chambers of heart, trachea, blowhole	1	1	0	0	1	0	0	0	0	1	0	0	0	1	0	0	0	0	0	0	0	0	0	0	0	0	0	0	0	0	0	0
Measures, L.N., et al.	1995	Can. J. Zool	Helminths of an endangered population of belugas, Delphinapterus Ieucas, in the St. Lawrence estuary, Canada	Cetartiodactyla	Monodontidae	Delphinapterus leucas (Beluga whale)	4.025	402.5	1150	2.85714	15100	9.62245	Pseudaliidae	Halocercus taurica	35	3.55535	bronchioles, chambers of heart, trachea, blowhole	1	1	0	0	1	0	0	0	0	1	0	0	0	1	0	0	0	0	0	0	0	0	0	0	0	0	0	0	0	0	0	0
Measures, L.N., et al.	1995	Can. J. Zool	Helminths of an endangered population of belugas, Delphinapterus Ieucas, in the St. Lawrence estuary, Canada	Cetartiodactyla	Monodontidae	Delphinapterus leucas (Beluga whale)	4.025	402.5	1150	2.85714	15100	9.62245	Pseudaliidae	Pharurus pallasii	41	3.71357	middle ear, tympanic bulla	0	0	0	1	0	0	0	0	0	1	0	0	0	1	0	0	0	0	0	0	0	0	0	0	0	0	0	0	0	0	0	0
Measures, L.N., et al.	1995	Can. J. Zool	Helminths of an endangered population of belugas, Delphinapterus Ieucas, in the St. Lawrence estuary, Canada	Cetartiodactyla	Monodontidae	Delphinapterus leucas (Beluga whale)	4.025	402.5	1150	2.85714	15100	9.62245	Pseudaliidae	Stenurus arctomarinus	23	3.13549	lungs, pulmonart artery, trachea, mouth	1	1	0	0	1	0	0	0	0	1	0	0	0	1	0	0	0	0	0	0	0	0	0	0	0	0	0	0	0	0	0	0
Santos, C.P., et al.	1996	J. Helminthol. Soc. Wash.	Helminths of Cetaceans on the Southeastern Coast of Brazil	Cetartiodactyla	Delphinidae	Sotalia fluviatilis (Tucuxi)	1.5	150	55	0.366667	3740	8.22684	Pseudaliidae	Halocercus brasiliensis	84	4.43082	lungs and trachea	0	1	0	0	0	0	0	0	0	1	0	0	0	0	1	0	0	0	0	0	0	0	0	0	0	0	0	0	0	0	0	0
Smith, F.R. and Threlfall, W.	1973	The American Midland Naturalist	Helminths of Some Mammals from Newfoundland	Cetartiodactyla	Phocoenidae	Phocoena phocoena (Harbour porpoise)	1.65	165	68.5	0.415152	23000	10.0432	Pseudaliidae	Halocercus invaginatus	83	4.41884	n/a	0	0	0	0	0	0	0	0	0	1	0	0	0	1	0	0	0	0	0	0	0	0	0	0	0	0	0	0	0	0	0	0
Smith, F.R. and Threlfall, W.	1973	The American Midland Naturalist	Helminths of Some Mammals from Newfoundland	Cetartiodactyla	Phocoenidae	Phocoena phocoena (Harbour porpoise)	1.65	165	68.5	0.415152	23000	10.0432	Pseudaliidae	Halocercus sp.	346	5.84644	n/a	0	0	0	0	0	0	0	0	0	1	0	0	0	1	0	0	0	0	0	0	0	0	0	0	0	0	0	0	0	0	0	0
Smith, F.R. and Threlfall, W.	1973	The American Midland Naturalist	Helminths of Some Mammals from Newfoundland	Cetartiodactyla	Phocoenidae	Phocoena phocoena (Harbour porpoise)	1.65	165	68.5	0.415152	23000	10.0432	Pseudaliidae	Pharurus dalli	35	3.55535	n/a	0	0	0	0	0	0	0	0	0	1	0	0	0	1	0	0	0	0	0	0	0	0	0	0	0	0	0	0	0	0	0	0
Smith, F.R. and Threlfall, W.	1973	The American Midland Naturalist	Helminths of Some Mammals from Newfoundland	Cetartiodactyla	Phocoenidae	Phocoena phocoena (Harbour porpoise)	1.65	165	68.5	0.415152	23000	10.0432	Pseudaliidae	Pharurus sp.	97	4.57471	n/a	0	0	0	0	0	0	0	0	0	1	0	0	0	1	0	0	0	0	0	0	0	0	0	0	0	0	0	0	0	0	0	0
Marigo, J., et al.	2010	J Wildl Dis	Helminths of Sotalia guianensis (Cetacea: Delphinidae) from the South and Southeastern Coasts of Brazil	Cetartiodactyla	Delphinidae	Sotalia guianensis (Guiana dolphin)	2.1	210	60	0.285714	3720	8.22148	Pseudaliidae	Halocercus brasiliensis	84	4.43082	bronchi	0	1	0	0	0	0	0	0	0	1	0	0	0	0	1	0	0	0	0	1	0	1	0	0	0	0	0	0	0	0	0	0
Burton, M.B.	1978	J. Fish. Res. Board can.	Helminths of the Alimentary Tract from a Stranded Herd of the Atlantic White-Sided dolphin, Lagenorhynchus acutus	Cetartiodactyla	Delphinidae	Lagenorhynchus acutus (White sided dolphin)	2.65	265	205	0.773585	3030	8.01632	Pseudaliidae	Stenurus globicephalae	184	5.21494	stomach	0	0	1	0	0	0	0	0	0	1	0	0	0	1	0	0	0	0	0	0	0	0	0	0	0	0	0	0	0	0	0	0
Wazura, K.W., et al	1986	J Wildl Dis	Helminths of the Beluga Whale (Delphinapterus leucas) from the Mackenzie River Delta, Northwest Territories	Cetartiodactyla	Monodontidae	Delphinapterus leucas (Beluga whale)	4.025	402.5	1150	2.85714	15100	9.62245	Pseudaliidae	Pharurus pallasii	41	3.71357	ear	0	0	0	1	0	0	0	0	0	1	0	0	0	1	0	0	0	0	0	0	0	0	0	0	0	0	0	0	0	0	0	0
Melo, M.P., et al.	2006	BRAZILIAN ARCHIVES OF BIOLOGY AND TECHNOLOGY	Helminths of the marine tucuxi, Sotalia fluviatilis (Gervais, 1853) (Cetacea: Delphinidae), in northern Rio de Janeiro State, Brazil	Cetartiodactyla	Delphinidae	Sotalia fluviatilis (Tucuxi)	1.5	150	55	0.366667	3740	8.22684	Pseudaliidae	Halocercus brasiliensis	84	4.43082	lung	0	1	0	0	0	0	0	0	0	1	0	0	0	0	1	0	0	0	0	0	0	0	0	0	0	0	0	0	0	0	0	0
Kennedy, S., et al	1989	Vet Pathol.	Histopathologic and Immunocytochemical Studies of Distemper in Seals	Carnivora	Phocidae	Phoca vitulina (Harbour seal)	1.85	185	111.5	0.602703	29800	10.3023	Crenosomatidae	Otostrongylus circumlitus	279	5.63121	bronchi and bronchioles	0	1	0	0	0	0	0	0	0	1	0	0	0	0	0	1	0	0	0	1	0	1	0	0	0	0	0	0	0	0	0	0
Schumacher, U., et al.	1990	J comp Path	Histopathological Findings in Harbour Seals (Phoca vitulina) Found Dead on the German North Sea Coast	Carnivora	Phocidae	Phoca vitulina (Harbour seal)	1.85	185	111.5	0.602703	29800	10.3023	Filaroididae	Parafilaroides gymnurus	133	4.89035	Lung	0	1	0	0	0	0	0	0	0	1	0	0	0	0	0	1	0	0	0	1	0	1	0	1	1	0	0	0	0	0	0	0
Jacobus, K., et al.	2016	Journal of Zoo and Wildlife Medicine	IDENTIFICATION OF RESPIRATORY AND GASTROINTESTINAL PARASITES OF THREE SPECIES OF PINNIPEDS (ARCTOCEPHALUS AUSTRALIS, ARCTOCEPHALUS GAZELLA, AND OTARIA FLAVESCENS) IN SOUTHERN BRAZIL	Carnivora	Otariidae	Arctocephalus gazella (Antarctic fur seal)	1.545	154.5	83.5	0.540453	6160	8.72583	Filaroididae	Parafilaroides normani	73	4.29046	lung	0	1	0	0	0	0	0	0	0	1	0	1	0	0	1	0	0	0	0	1	0	1	0	0	0	0	0	0	0	0	0	0
Jacobus, K., et al.	2016	Journal of Zoo and Wildlife Medicine	IDENTIFICATION OF RESPIRATORY AND GASTROINTESTINAL PARASITES OF THREE SPECIES OF PINNIPEDS (ARCTOCEPHALUS AUSTRALIS, ARCTOCEPHALUS GAZELLA, AND OTARIA FLAVESCENS) IN SOUTHERN BRAZIL	Carnivora	Otariidae	Arctocephalus australis (South american fur seal)	1.75	175	110	0.628571	6210	8.73392	Filaroididae	Parafilaroides sp.	484	6.18208	lung	0	1	0	0	0	0	0	0	0	1	0	1	0	0	1	0	0	0	0	1	0	1	0	0	0	0	0	0	0	0	0	0
Elson-Riggins, J.G., et al.	2004	Journal of Wildlife Diseases	IMMUNOGLOBULIN RESPONSES OF NORTHERN ELEPHANT AND PACIFIC HARBOR SEALS NATURALLY INFECTED WITH OTOSTRONGYLUS CIRCUMLITUS	Carnivora	Phocidae	Mirounga angustirostris (Northern elephant seal)	3.775	377.5	1275	3.37748	9010	9.10609	Crenosomatidae	Otostrongylus circumlitus	279	5.63121	lung	0	1	0	0	0	0	0	0	1	1	0	0	0	1	0	0	0	0	0	0	0	0	0	0	0	0	0	0	0	0	0	0
Elson-Riggins, J.G., et al.	2004	Journal of Wildlife Diseases	IMMUNOGLOBULIN RESPONSES OF NORTHERN ELEPHANT AND PACIFIC HARBOR SEALS NATURALLY INFECTED WITH OTOSTRONGYLUS CIRCUMLITUS	Carnivora	Phocidae	Phoca vitulina (Harbour seal)	1.85	185	111.5	0.602703	29800	10.3023	Crenosomatidae	Otostrongylus circumlitus	279	5.63121	lung	0	1	0	0	0	0	0	0	1	1	0	0	0	1	0	0	0	0	0	0	0	0	0	0	0	0	0	0	0	0	0	0
Zafra, R., et al.	2015	Research in Veterinary Science	Immunohistochemical characterisation of parasitic pneumonias of dolphins stranded in the Canary Islands	Cetartiodactyla	Delphinidae	Delphinus delphis (Short-beaked common dolphin)	2.2	220	157.5	0.715909	16700	9.72316	Pseudaliidae	Halocercus sp.	346	5.84644	Lung	0	1	0	0	0	0	0	0	0	1	0	0	0	0	0	0	0	0	1	1	0	1	0	0	0	0	0	0	0	0	0	0
Zafra, R., et al.	2015	Research in Veterinary Science	Immunohistochemical characterisation of parasitic pneumonias of dolphins stranded in the Canary Islands	Cetartiodactyla	Delphinidae	Stenella coeruleoalba (Striped dolphin)	2.5	250	155	0.62	14500	9.5819	Pseudaliidae	Halocercus sp.	346	5.84644	Lung	0	1	0	0	0	0	0	0	0	1	0	0	0	0	0	0	0	0	1	1	0	1	0	0	0	0	0	0	0	0	0	0
Zafra, R., et al.	2015	Research in Veterinary Science	Immunohistochemical characterisation of parasitic pneumonias of dolphins stranded in the Canary Islands	Cetartiodactyla	Delphinidae	Stenella frontalis (Spotted dolphin)	2.275	227.5	135	0.593407	3950	8.28147	Pseudaliidae	Halocercus sp.	346	5.84644	Lung	0	1	0	0	0	0	0	0	0	1	0	0	0	0	0	0	0	0	1	1	0	1	0	0	0	0	0	0	0	0	0	0
Zafra, R., et al.	2015	Research in Veterinary Science	Immunohistochemical characterisation of parasitic pneumonias of dolphins stranded in the Canary Islands	Cetartiodactyla	Delphinidae	Stenella frontalis (Spotted dolphin)	2.275	227.5	135	0.593407	3950	8.28147	Pseudaliidae	Pseudalius sp.	219	5.38907	Lung	0	1	0	0	0	0	0	0	0	1	0	0	0	0	0	0	0	0	1	1	0	1	0	0	0	0	0	0	0	0	0	0
Prenger-Berninghoff, E.P., et al	2008	DISEASES OF AQUATIC ORGANISMS	Incidence of Brucella species in marine mammals of the German North Sea	Carnivora	Phocidae	Phoca vitulina (Harbour seal)	1.85	185	111.5	0.602703	29800	10.3023	Filaroididae	Parafilaroides sp.	484	6.18208	n/a	0	0	0	0	0	0	0	0	0	1	0	0	0	0	0	1	0	0	0	0	0	0	0	0	0	0	0	0	0	0	0	0
Lehnert, K., et al.	2014	Polar Biol	Increase in parasite burden and associated pathology in harbour porpoises (Phocoena phocoena) in West Greenland	Cetartiodactyla	Phocoenidae	Phocoena phocoena (Harbour porpoise)	1.65	165	68.5	0.415152	23000	10.0432	Pseudaliidae	Halocercus invaginatus	83	4.41884	Bronchioles, lung, pulmonary blood vessels	0	1	0	0	0	0	0	0	0	1	0	0	0	1	0	1	0	0	0	1	0	1	0	0	0	0	0	0	0	0	0	0
Lehnert, K., et al.	2014	Polar Biol	Increase in parasite burden and associated pathology in harbour porpoises (Phocoena phocoena) in West Greenland	Cetartiodactyla	Phocoenidae	Phocoena phocoena (Harbour porpoise)	1.65	165	68.5	0.415152	23000	10.0432	Pseudaliidae	Stenurus minor	269	5.59471	Eustachian tube, peribullar cavity	0	0	0	1	0	0	0	0	0	1	0	0	0	1	0	1	0	0	0	1	0	0	0	0	0	0	0	0	0	0	0	0
Fouchier, R.A.M., et al	2001	International Congress Series	Infection of grey seals and harbour seals with influenza B virus	Carnivora	Phocidae	Phoca vitulina (Harbour seal)	1.85	185	111.5	0.602703	29800	10.3023	Crenosomatidae	Otostrongylus circumlitus	279	5.63121	n/a	0	0	0	0	0	0	0	0	0	0	0	0	0	0	0	1	0	0	0	0	0	0	0	0	0	0	0	0	0	0	0	0
Fouchier, R.A.M., et al	2001	International Congress Series	Infection of grey seals and harbour seals with influenza B virus	Carnivora	Phocidae	Phoca vitulina (Harbour seal)	1.85	185	111.5	0.602703	29800	10.3023	Filaroididae	Parafilaroides gymnurus	133	4.89035	n/a	0	0	0	0	0	0	0	0	0	0	0	0	0	0	0	1	0	0	0	0	0	0	0	0	0	0	0	0	0	0	0	0
Guimaraes, J.P., et al.	2013	Arq. Ciên. Mar, Fortaleza	INGESTION OF PLASTIC DEBRIS BY ESTUARINE DOLPHIN, Sotalia guianensis, OFF NORTHEASTERN BRAZIL	Cetartiodactyla	Delphinidae	Sotalia guianensis (Guiana dolphin)	2.1	210	60	0.285714	3720	8.22148	Pseudaliidae	Halocercus brasiliensis	84	4.43082	stomach	0	0	1	0	0	0	0	0	0	1	0	0	0	0	1	0	0	0	0	0	0	0	0	0	0	0	0	0	0	0	0	0
Walden, H.D.S., et al.	2018	Journal of Parasitology	Intestinal Parasites in Galapagos Sea Lions (Zalophus wollebaeki ) Sivertsen, 1953 on San Cristobal Island, Galapagos, Ecuador	Carnivora	Otariidae	Zalophus wollebaeki (Galapagos sea lion)	2	200	225	1.125	1440	7.2724	Crenosomatidae	Otostrongylus sp.	324	5.78074	n/a	0	0	0	0	0	0	0	0	0	0	0	0	1	0	1	0	0	0	0	0	0	0	0	0	0	0	0	0	0	0	0	0
Walden, H.D.S., et al.	2018	Journal of Parasitology	Intestinal Parasites in Galapagos Sea Lions (Zalophus wollebaeki ) Sivertsen, 1953 on San Cristobal Island, Galapagos, Ecuador	Carnivora	Otariidae	Zalophus wollebaeki (Galapagos sea lion)	2	200	225	1.125	1440	7.2724	Filaroididae	Parafilaroides sp.	484	6.18208	n/a	0	0	0	0	0	0	0	0	0	0	0	0	1	0	1	0	0	0	0	0	0	0	0	0	0	0	0	0	0	0	0	0
Dawson, C.E., et al.	2008	J Wildl Dis	ISOLATION AND CHARACTERIZATION OF BRUCELLA FROM THE LUNGWORMS OF A HARBOR PORPOISE (PHOCOENA PHOCOENA)	Cetartiodactyla	Phocoenidae	Phocoena phocoena (Harbour porpoise)	1.65	165	68.5	0.415152	23000	10.0432	Pseudaliidae	Pseudalius inflexus	201	5.3033	lung	0	1	0	0	0	0	0	0	0	1	0	0	0	0	0	1	0	0	0	1	0	0	0	0	0	0	0	0	0	0	0	0
Goldstein. T., et al	2011	DISEASES OF AQUATIC ORGANISMS	Isolation of a novel adenovirus from California sea lions Zalophus californianus	Carnivora	Otariidae	Zalophus californianus (Californian sea lion)	2.35	235	311.5	1.32553	15200	9.62905	Crenosomatidae	Otostrongylus circumlitus	279	5.63121	lung	0	1	0	0	0	0	0	0	0	1	0	0	0	1	0	0	0	0	0	0	0	0	0	0	0	0	0	0	0	0	0	0
Guimaraes, J.P., et al.	2015	Journal of Parasitology	Lesions Associated with Halocercus brasiliensis Lins de Almeida, 1933 in the Lungs of Dolphins Stranded in the Northeast of Brazil	Cetartiodactyla	Delphinidae	Feresa attenuata (Pygmy killer whale)	2.35	235	140	0.595745	2000	7.6009	Pseudaliidae	Halocercus brasiliensis	84	4.43082	respiratory tract	0	1	0	0	0	0	0	0	0	1	0	0	0	0	1	0	0	0	0	1	0	1	0	1	1	0	0	0	0	0	0	0
Guimaraes, J.P., et al.	2015	Journal of Parasitology	Lesions Associated with Halocercus brasiliensis Lins de Almeida, 1933 in the Lungs of Dolphins Stranded in the Northeast of Brazil	Cetartiodactyla	Delphinidae	Sotalia guianensis (Guiana dolphin)	2.1	210	60	0.285714	3720	8.22148	Pseudaliidae	Halocercus brasiliensis	84	4.43082	respiratory tract	0	1	0	0	0	0	0	0	0	1	0	0	0	0	1	0	0	0	0	1	0	1	0	1	1	0	0	0	0	0	0	0
Guimaraes, J.P., et al.	2015	Journal of Parasitology	Lesions Associated with Halocercus brasiliensis Lins de Almeida, 1933 in the Lungs of Dolphins Stranded in the Northeast of Brazil	Cetartiodactyla	Delphinidae	Stenella clymene (Clymene dolphin)	2	200	77.5	0.3875	1230	7.11477	Pseudaliidae	Halocercus brasiliensis	84	4.43082	respiratory tract	0	1	0	0	0	0	0	0	0	1	0	0	0	0	1	0	0	0	0	1	0	1	0	1	1	0	0	0	0	0	0	0
Corcuera, J., et al.	1995	Report of the International Whaling Commission	Life history data, organochlorine pollutants and parasites from eight Burmeister's porpoises, Phocoena spinipinnis, caught in northern Argentine waters	Cetartiodactyla	Phocoenidae	Phocoena spinipinnis (Burmeister's porpoise)	1.5	150	62.5	0.416667	1210	7.09838	Pseudaliidae	Pseudalius inflexus	201	5.3033	lung	0	1	0	0	0	0	0	0	0	1	0	0	0	0	1	0	0	0	0	1	0	0	0	0	0	0	0	0	0	0	0	0
Corcuera, J., et al.	1995	Report of the International Whaling Commission	Life history data, organochlorine pollutants and parasites from eight Burmeister's porpoises, Phocoena spinipinnis, caught in northern Argentine waters	Cetartiodactyla	Phocoenidae	Phocoena spinipinnis (Burmeister's porpoise)	1.5	150	62.5	0.416667	1210	7.09838	Pseudaliidae	Stenurus minor	269	5.59471	cranial sinuses	0	0	0	1	0	0	0	0	0	1	0	0	0	0	1	0	0	0	0	1	0	0	0	0	0	0	0	0	0	0	0	0
Balbuena, JJ.A., et al	1994	Parasitology	Lung-worms (Nematoda: Pseudaliidae) of harbour porpoises (Phocoena phocoena) in Norwegian waters: patterns of colonization	Cetartiodactyla	Phocoenidae	Phocoena phocoena (Harbour porpoise)	1.65	165	68.5	0.415152	23000	10.0432	Pseudaliidae	Halocercus invaginatus	83	4.41884	lung parenchyma	0	1	0	0	0	0	0	0	0	1	0	0	0	0	0	1	0	0	0	0	0	0	0	0	0	0	0	0	0	0	0	0
Balbuena, JJ.A., et al	1994	Parasitology	Lung-worms (Nematoda: Pseudaliidae) of harbour porpoises (Phocoena phocoena) in Norwegian waters: patterns of colonization	Cetartiodactyla	Phocoenidae	Phocoena phocoena (Harbour porpoise)	1.65	165	68.5	0.415152	23000	10.0432	Pseudaliidae	Pseudalius inflexus	201	5.3033	bronchi and bronchioles	0	1	0	0	0	0	0	0	0	1	0	0	0	0	0	1	0	0	0	0	0	0	0	0	0	0	0	0	0	0	0	0
Balbuena, JJ.A., et al	1994	Parasitology	Lung-worms (Nematoda: Pseudaliidae) of harbour porpoises (Phocoena phocoena) in Norwegian waters: patterns of colonization	Cetartiodactyla	Phocoenidae	Phocoena phocoena (Harbour porpoise)	1.65	165	68.5	0.415152	23000	10.0432	Pseudaliidae	Torynurus convolutus	89	4.48864	bronchi and bronchioles	0	1	0	0	0	0	0	0	0	1	0	0	0	0	0	1	0	0	0	0	0	0	0	0	0	0	0	0	0	0	0	0
Gosselin, J.F., et al	1998	Can. J. Fish. Aquat. Sci	Lungworm (Nematoda: Metastrongyloidea) infections in Canadian phocids	Carnivora	Phocidae	Halichoerus grypus (Grey seal)	2.25	225	226.675	1.00744	17900	9.79256	Crenosomatidae	Otostrongylus circumlitus	279	5.63121	Lung	0	1	0	0	0	0	0	0	0	1	0	0	0	1	0	0	0	0	0	1	0	0	0	0	0	0	0	0	0	0	0	0
Gosselin, J.F., et al	1998	Can. J. Fish. Aquat. Sci	Lungworm (Nematoda: Metastrongyloidea) infections in Canadian phocids	Carnivora	Phocidae	Phoca vitulina (Harbour seal)	1.85	185	111.5	0.602703	29800	10.3023	Crenosomatidae	Otostrongylus circumlitus	279	5.63121	Lung	0	1	0	0	0	0	0	0	0	1	0	0	0	1	0	0	0	0	0	1	0	0	0	0	0	0	0	0	0	0	0	0
Gosselin, J.F., et al	1998	Can. J. Fish. Aquat. Sci	Lungworm (Nematoda: Metastrongyloidea) infections in Canadian phocids	Carnivora	Phocidae	Erignathus barbatus (Bearded seal)	2.4	240	315	1.3125	3900	8.26873	Filaroididae	Parafilaroides gymnurus	133	4.89035	lung parenchyma	0	1	0	0	0	0	0	0	0	1	0	0	0	1	0	0	0	0	0	1	0	0	0	0	0	0	0	0	0	0	0	0
Gosselin, J.F., et al	1998	Can. J. Fish. Aquat. Sci	Lungworm (Nematoda: Metastrongyloidea) infections in Canadian phocids	Carnivora	Phocidae	Halichoerus grypus (Grey seal)	2.25	225	226.675	1.00744	17900	9.79256	Filaroididae	Parafilaroides gymnurus	133	4.89035	lung parenchyma	0	1	0	0	0	0	0	0	0	1	0	0	0	1	0	0	0	0	0	1	0	0	0	0	0	0	0	0	0	0	0	0
Gosselin, J.F., et al	1998	Can. J. Fish. Aquat. Sci	Lungworm (Nematoda: Metastrongyloidea) infections in Canadian phocids	Carnivora	Phocidae	Pagophilus groenlandicus (Harp seal)	1.85	185	127.5	0.689189	4260	8.35702	Filaroididae	Parafilaroides gymnurus	133	4.89035	lung parenchyma	0	1	0	0	0	0	0	0	0	1	0	0	0	1	0	0	0	0	0	1	0	0	0	0	0	0	0	0	0	0	0	0
Gosselin, J.F., et al	1998	Can. J. Fish. Aquat. Sci	Lungworm (Nematoda: Metastrongyloidea) infections in Canadian phocids	Carnivora	Phocidae	Phoca vitulina (Harbour seal)	1.85	185	111.5	0.602703	29800	10.3023	Filaroididae	Parafilaroides gymnurus	133	4.89035	lung parenchyma	0	1	0	0	0	0	0	0	0	1	0	0	0	1	0	0	0	0	0	1	0	0	0	0	0	0	0	0	0	0	0	0
Gosselin, J.F., et al	1998	Can. J. Fish. Aquat. Sci	Lungworm (Nematoda: Metastrongyloidea) infections in Canadian phocids	Carnivora	Phocidae	Pusa hispida (Ringed seal)	1.5	150	60	0.4	5400	8.59415	Filaroididae	Parafilaroides gymnurus	133	4.89035	lung parenchyma	0	1	0	0	0	0	0	0	0	1	0	0	0	1	0	0	0	0	0	1	0	0	0	0	0	0	0	0	0	0	0	0
Gosselin, J.F., et al	1998	Can. J. Fish. Aquat. Sci	Lungworm (Nematoda: Metastrongyloidea) infections in Canadian phocids	Carnivora	Phocidae	Halichoerus grypus (Grey seal)	2.25	225	226.675	1.00744	17900	9.79256	Filaroididae	Parafilaroides hispidus	44	3.78419	Lung	0	1	0	0	0	0	0	0	0	1	0	0	0	1	0	0	0	0	0	1	0	0	0	0	0	0	0	0	0	0	0	0
Gosselin, J.F., et al	1998	Can. J. Fish. Aquat. Sci	Lungworm (Nematoda: Metastrongyloidea) infections in Canadian phocids	Carnivora	Phocidae	Pusa hispida (Ringed seal)	1.5	150	60	0.4	5400	8.59415	Filaroididae	Parafilaroides hispidus	44	3.78419	Lung	0	1	0	0	0	0	0	0	0	1	0	0	0	1	0	0	0	0	0	1	0	0	0	0	0	0	0	0	0	0	0	0
Bergeron, E., et al.	1997	Can. J. Fish. Aquat. Sci.	Lungworm (Otostrongylus circumlitus) infections in ringed seals (Phoca hispida) from eastern Arctic Canada	Carnivora	Phocidae	Pusa hispida (Ringed seal)	1.5	150	60	0.4	5400	8.59415	Crenosomatidae	Otostrongylus circumlitus	279	5.63121	lung	0	1	0	0	0	0	0	0	0	1	0	0	0	1	0	0	0	0	0	1	0	0	0	0	0	0	0	0	1	0	0	0
Houde, M., et al.	2003	Can. J. Zool	Lungworm (Pharurus pallasii: Metastrongyloidea: Pseudaliidae) infection in the endangered St.Lawrence beluga whale (Delphinapterus leucas)	Cetartiodactyla	Monodontidae	Delphinapterus leucas (Beluga whale)	4.025	402.5	1150	2.85714	15100	9.62245	Pseudaliidae	Pharurus pallasii	41	3.71357	cranial sinuses, lungs	0	1	0	1	0	0	0	0	0	1	0	0	0	1	0	0	0	0	0	1	0	0	0	0	0	0	0	0	0	0	0	0
Reckendorf, A., et al.	2021	International Journal for Parasitology: Parasites and Wildlife	Lungworm infections in harbour porpoises (Phocoena phocoena) in the German Wadden Sea between 2006 and 2018, and serodiagnostic tests	Cetartiodactyla	Phocoenidae	Phocoena phocoena (Harbour porpoise)	1.65	165	68.5	0.415152	23000	10.0432	Unidentified	Unidentified			n/a	0	0	0	0	0	0	0	1	0	0	0	0	0	0	0	1	0	0	0	0	0	0	0	0	0	0	0	0	0	0	0	0
Ulrich, S.A., et al.	2016	International Journal for Parasitology: Parasites and Wildlife	Lungworm seroprevalence in free-ranging harbour seals and molecular characterisation of marine mammal MSP	Carnivora	Phocidae	Phoca vitulina (Harbour seal)	1.85	185	111.5	0.602703	29800	10.3023	Crenosomatidae	Otostrongylus circumlitus	279	5.63121	n/a	0	0	0	0	0	0	0	1	0	0	0	0	0	0	0	1	0	0	0	0	0	0	0	0	0	0	0	0	0	0	0	0
Arnold, P.W. and Gaskin, D.E.	1975	Can. J. Zool	Lungworms (Metastrongyloidea: Pseudaliidae) of harbor porpoise Phocoena phocoena (L. 1758)	Cetartiodactyla	Phocoenidae	Phocoena phocoena (Harbour porpoise)	1.65	165	68.5	0.415152	23000	10.0432	Pseudaliidae	Halocercus invaginatus	83	4.41884	n/a	0	0	0	0	0	0	0	0	0	1	0	0	0	1	0	0	0	0	0	0	0	0	0	0	0	0	0	0	0	0	0	0
Arnold, P.W. and Gaskin, D.E.	1975	Can. J. Zool	Lungworms (Metastrongyloidea: Pseudaliidae) of harbor porpoise Phocoena phocoena (L. 1758)	Cetartiodactyla	Phocoenidae	Phocoena phocoena (Harbour porpoise)	1.65	165	68.5	0.415152	23000	10.0432	Pseudaliidae	Halocercus taurica	35	3.55535	n/a	0	0	0	0	0	0	0	0	0	1	0	0	0	1	0	0	0	0	0	0	0	0	0	0	0	0	0	0	0	0	0	0
Arnold, P.W. and Gaskin, D.E.	1975	Can. J. Zool	Lungworms (Metastrongyloidea: Pseudaliidae) of harbor porpoise Phocoena phocoena (L. 1758)	Cetartiodactyla	Monodontidae	Monodon monoceros (Narwhal)	4.725	472.5	1200	2.53968	7920	8.97715	Pseudaliidae	Pharurus alatus	14	2.63906	n/a	0	0	0	0	0	0	0	0	0	1	0	0	0	1	0	0	0	0	0	0	0	0	0	0	0	0	0	0	0	0	0	0
Arnold, P.W. and Gaskin, D.E.	1975	Can. J. Zool	Lungworms (Metastrongyloidea: Pseudaliidae) of harbor porpoise Phocoena phocoena (L. 1758)	Cetartiodactyla	Phocoenidae	Phocoenoides dalli (Dall's porpoise)	2.3	230	175	0.76087	3830	8.25062	Pseudaliidae	Pharurus dalli	35	3.55535	n/a	0	0	0	0	0	0	0	0	0	1	0	0	0	1	0	0	0	0	0	0	0	0	0	0	0	0	0	0	0	0	0	0
Arnold, P.W. and Gaskin, D.E.	1975	Can. J. Zool	Lungworms (Metastrongyloidea: Pseudaliidae) of harbor porpoise Phocoena phocoena (L. 1758)	Cetartiodactyla	Monodontidae	Delphinapterus leucas (Beluga whale)	4.025	402.5	1150	2.85714	15100	9.62245	Pseudaliidae	Pharurus pallasii	41	3.71357	n/a	0	0	0	0	0	0	0	0	0	1	0	0	0	1	0	0	0	0	0	0	0	0	0	0	0	0	0	0	0	0	0	0
Arnold, P.W. and Gaskin, D.E.	1975	Can. J. Zool	Lungworms (Metastrongyloidea: Pseudaliidae) of harbor porpoise Phocoena phocoena (L. 1758)	Cetartiodactyla	Phocoenidae	Phocoena phocoena (Harbour porpoise)	1.65	165	68.5	0.415152	23000	10.0432	Pseudaliidae	Pseudalius inflexus	201	5.3033	n/a	0	0	0	0	0	0	0	0	0	1	0	0	0	1	0	1	0	0	0	0	0	0	0	0	0	0	0	0	0	0	0	0
Arnold, P.W. and Gaskin, D.E.	1975	Can. J. Zool	Lungworms (Metastrongyloidea: Pseudaliidae) of harbor porpoise Phocoena phocoena (L. 1758)	Cetartiodactyla	Monodontidae	Delphinapterus leucas (Beluga whale)	4.025	402.5	1150	2.85714	15100	9.62245	Pseudaliidae	Stenurus arctomarinus	23	3.13549	n/a	0	0	0	0	0	0	0	0	0	1	0	0	0	1	0	0	0	0	0	0	0	0	0	0	0	0	0	0	0	0	0	0
Arnold, P.W. and Gaskin, D.E.	1975	Can. J. Zool	Lungworms (Metastrongyloidea: Pseudaliidae) of harbor porpoise Phocoena phocoena (L. 1758)	Cetartiodactyla	Delphinidae	Globicephala macrorhynchus (Short-finned pilot whale)	4.5	450	1996	4.43556	5070	8.5311	Pseudaliidae	Stenurus globicephalae	184	5.21494	n/a	0	0	0	0	0	0	0	0	0	1	0	0	0	1	0	0	0	0	0	0	0	0	0	0	0	0	0	0	0	0	0	0
Arnold, P.W. and Gaskin, D.E.	1975	Can. J. Zool	Lungworms (Metastrongyloidea: Pseudaliidae) of harbor porpoise Phocoena phocoena (L. 1758)	Cetartiodactyla	Delphinidae	Globicephala melas (Long-finned pilot whale)	6.2	620	1800	2.90323	6460	8.77338	Pseudaliidae	Stenurus globicephalae	184	5.21494	n/a	0	0	0	0	0	0	0	0	0	1	0	0	0	1	0	0	0	0	0	0	0	0	0	0	0	0	0	0	0	0	0	0
Arnold, P.W. and Gaskin, D.E.	1975	Can. J. Zool	Lungworms (Metastrongyloidea: Pseudaliidae) of harbor porpoise Phocoena phocoena (L. 1758)	Cetartiodactyla	Delphinidae	Grampus griseus (Risso's dolphin)	3	300	400	1.33333	7830	8.96572	Pseudaliidae	Stenurus globicephalae	184	5.21494	n/a	0	0	0	0	0	0	0	0	0	1	0	0	0	1	0	0	0	0	0	0	0	0	0	0	0	0	0	0	0	0	0	0
Arnold, P.W. and Gaskin, D.E.	1975	Can. J. Zool	Lungworms (Metastrongyloidea: Pseudaliidae) of harbor porpoise Phocoena phocoena (L. 1758)	Cetartiodactyla	Delphinidae	Lagenorhynchus acutus (White sided dolphin)	2.65	265	205	0.773585	3030	8.01632	Pseudaliidae	Stenurus globicephalae	184	5.21494	n/a	0	0	0	0	0	0	0	0	0	1	0	0	0	1	0	0	0	0	0	0	0	0	0	0	0	0	0	0	0	0	0	0
Arnold, P.W. and Gaskin, D.E.	1975	Can. J. Zool	Lungworms (Metastrongyloidea: Pseudaliidae) of harbor porpoise Phocoena phocoena (L. 1758)	Cetartiodactyla	Phocoenidae	Phocoena phocoena (Harbour porpoise)	1.65	165	68.5	0.415152	23000	10.0432	Pseudaliidae	Stenurus minor	269	5.59471	n/a	0	0	0	0	0	0	0	0	0	1	0	0	0	1	0	1	0	0	0	0	0	0	0	0	0	0	0	0	0	0	0	0
Arnold, P.W. and Gaskin, D.E.	1975	Can. J. Zool	Lungworms (Metastrongyloidea: Pseudaliidae) of harbor porpoise Phocoena phocoena (L. 1758)	Cetartiodactyla	Phocoenidae	Phocoena phocoena (Harbour porpoise)	1.65	165	68.5	0.415152	23000	10.0432	Pseudaliidae	Torynurus convolutus	89	4.48864	n/a	0	0	0	0	0	0	0	0	0	1	0	0	0	1	0	1	0	0	0	0	0	0	0	0	0	0	0	0	0	0	0	0
Abollo, E., et al.	1998	DISEASES OF AQUATIC ORGANISMS	Macroparasites in cetaceans stranded on the Northwestern Spanish Atlantic coast	Cetartiodactyla	Delphinidae	Delphinus delphis (Short-beaked common dolphin)	2.2	220	157.5	0.715909	16700	9.72316	Pseudaliidae	Halocercus delphini	137	4.91998	lung	0	1	0	0	0	0	0	0	0	1	0	0	0	0	0	1	0	0	0	0	0	0	0	0	0	0	0	0	0	0	0	0
Abollo, E., et al.	1998	DISEASES OF AQUATIC ORGANISMS	Macroparasites in cetaceans stranded on the Northwestern Spanish Atlantic coast	Cetartiodactyla	Delphinidae	Tursiops truncatus (Bottlenose dolphin)	3	300	400	1.33333	45100	10.7166	Pseudaliidae	Halocercus delphini	137	4.91998	lung	0	1	0	0	0	0	0	0	0	1	0	0	0	0	0	1	0	0	0	0	0	0	0	0	0	0	0	0	0	0	0	0
Abollo, E., et al.	1998	DISEASES OF AQUATIC ORGANISMS	Macroparasites in cetaceans stranded on the Northwestern Spanish Atlantic coast	Cetartiodactyla	Phocoenidae	Phocoena phocoena (Harbour porpoise)	1.65	165	68.5	0.415152	23000	10.0432	Pseudaliidae	Halocercus invaginatus	83	4.41884	lung	0	1	0	0	0	0	0	0	0	1	0	0	0	0	0	1	0	0	0	0	0	0	0	0	0	0	0	0	0	0	0	0
Abollo, E., et al.	1998	DISEASES OF AQUATIC ORGANISMS	Macroparasites in cetaceans stranded on the Northwestern Spanish Atlantic coast	Cetartiodactyla	Delphinidae	Stenella coeruleoalba (Striped dolphin)	2.5	250	155	0.62	14500	9.5819	Pseudaliidae	Halocercus sp.	346	5.84644	lung	0	1	0	0	0	0	0	0	0	1	0	0	0	0	0	1	0	0	0	0	0	0	0	0	0	0	0	0	0	0	0	0
Abollo, E., et al.	1998	DISEASES OF AQUATIC ORGANISMS	Macroparasites in cetaceans stranded on the Northwestern Spanish Atlantic coast	Cetartiodactyla	Delphinidae	Globicephala melas (Long-finned pilot whale)	6.2	620	1800	2.90323	6460	8.77338	Pseudaliidae	Stenurus globicephalae	184	5.21494	cranial air sinuses	0	0	0	1	0	0	0	0	0	1	0	0	0	0	0	1	0	0	0	0	0	0	0	0	0	0	0	0	0	0	0	0
Lehnert, K., et al.	2005	DISEASES OF AQUATIC ORGANISMS	Macroparasites in stranded and bycaught harbour porpoises from German and Norwegian waters	Cetartiodactyla	Phocoenidae	Phocoena phocoena (Harbour porpoise)	1.65	165	68.5	0.415152	23000	10.0432	Pseudaliidae	Halocercus invaginatus	83	4.41884	respiratory system	0	1	0	0	0	0	0	0	0	1	0	0	0	0	0	1	0	0	0	1	0	1	0	0	0	0	0	0	0	0	0	0
Lehnert, K., et al.	2005	DISEASES OF AQUATIC ORGANISMS	Macroparasites in stranded and bycaught harbour porpoises from German and Norwegian waters	Cetartiodactyla	Phocoenidae	Phocoena phocoena (Harbour porpoise)	1.65	165	68.5	0.415152	23000	10.0432	Pseudaliidae	Pseudalius inflexus	201	5.3033	respiratory system	0	1	0	0	0	0	0	0	0	1	0	0	0	0	0	1	0	0	0	1	0	1	0	0	0	0	0	0	0	0	0	0
Lehnert, K., et al.	2005	DISEASES OF AQUATIC ORGANISMS	Macroparasites in stranded and bycaught harbour porpoises from German and Norwegian waters	Cetartiodactyla	Phocoenidae	Phocoena phocoena (Harbour porpoise)	1.65	165	68.5	0.415152	23000	10.0432	Pseudaliidae	Stenurus minor	269	5.59471	tympanic bullae and cranial sinuses	0	0	0	1	0	0	0	0	0	1	0	0	0	0	0	1	0	0	0	1	0	0	0	0	0	0	0	0	0	0	0	0
Lehnert, K., et al.	2005	DISEASES OF AQUATIC ORGANISMS	Macroparasites in stranded and bycaught harbour porpoises from German and Norwegian waters	Cetartiodactyla	Phocoenidae	Phocoena phocoena (Harbour porpoise)	1.65	165	68.5	0.415152	23000	10.0432	Pseudaliidae	Torynurus convolutus	89	4.48864	respiratory system	0	1	0	0	0	0	0	0	0	1	0	0	0	0	0	1	0	0	0	1	0	1	0	0	0	0	0	0	0	0	0	0
Ewing, R.Y., et al	2020	Frontiers in veterinary science	Macroscopic and Histopathologic Findings From a Mass Stranding of Rough-Toothed Dolphins (Steno bredanensis) in 2005 on Marathon Key, Florida, USA	Cetartiodactyla	Delphinidae	Steno bredanensis (Rough toothed dolphin)	2.46	246	120	0.487805	4320	8.37101	Pseudaliidae	Stenurus sp.	448	6.10479	Cranial sinuses	0	0	0	1	0	0	0	0	0	1	0	0	0	1	0	0	0	0	0	1	0	0	0	0	0	0	0	0	0	0	1	0
McFee, W.E. and Lipscomb, T.P.	2009	J Wildl Dis	MAJOR PATHOLOGIC FINDINGS AND PROBABLE CAUSES OFMORTALITY IN BOTTLENOSE DOLPHINS STRANDED IN SOUTH CAROLINA FROM 1993 TO 2006	Cetartiodactyla	Delphinidae	Tursiops truncatus (Bottlenose dolphin)	3	300	400	1.33333	45100	10.7166	Pseudaliidae	Halocercus lagenorhynchi	105	4.65396	n/a	0	0	0	0	0	0	0	0	0	0	0	0	0	1	0	0	0	0	0	1	0	1	0	0	0	0	0	0	0	0	0	0
Rogan, E., et al.	2001	Maritime Ireland / Wales. INTERREG 1994-1999	Marine mammal strandings: a collaborative study for the irish sea	Cetartiodactyla	Phocoenidae	Phocoena phocoena (Harbour porpoise)	1.65	165	68.5	0.415152	23000	10.0432	Pseudaliidae	Halocercus invaginatus	83	4.41884	lung parenchyma	0	1	0	0	0	0	0	0	0	1	0	0	0	0	0	1	0	0	0	0	0	0	0	0	0	0	0	0	0	0	0	0
Rogan, E., et al.	2001	Maritime Ireland / Wales. INTERREG 1994-1999	Marine mammal strandings: a collaborative study for the irish sea	Cetartiodactyla	Phocoenidae	Phocoena phocoena (Harbour porpoise)	1.65	165	68.5	0.415152	23000	10.0432	Pseudaliidae	Halocercus taurica	35	3.55535	lung parenchyma	0	1	0	0	0	0	0	0	0	1	0	0	0	0	0	1	0	0	0	0	0	0	0	0	0	0	0	0	0	0	0	0
Rogan, E., et al.	2001	Maritime Ireland / Wales. INTERREG 1994-1999	Marine mammal strandings: a collaborative study for the irish sea	Cetartiodactyla	Phocoenidae	Phocoena phocoena (Harbour porpoise)	1.65	165	68.5	0.415152	23000	10.0432	Pseudaliidae	Pseudalius inflexus	201	5.3033	main bronchus and bronchii	0	1	0	0	0	0	0	0	0	1	0	0	0	0	0	1	0	0	0	0	0	0	0	0	0	0	0	0	0	0	0	0
Rogan, E., et al.	2001	Maritime Ireland / Wales. INTERREG 1994-1999	Marine mammal strandings: a collaborative study for the irish sea	Cetartiodactyla	Phocoenidae	Phocoena phocoena (Harbour porpoise)	1.65	165	68.5	0.415152	23000	10.0432	Pseudaliidae	Stenurus minor	269	5.59471	Cranial sinuses	0	0	0	1	0	0	0	0	0	1	0	0	0	0	0	1	0	0	0	0	0	0	0	0	0	0	0	0	0	0	0	0
Rogan, E., et al.	2001	Maritime Ireland / Wales. INTERREG 1994-1999	Marine mammal strandings: a collaborative study for the irish sea	Cetartiodactyla	Phocoenidae	Phocoena phocoena (Harbour porpoise)	1.65	165	68.5	0.415152	23000	10.0432	Pseudaliidae	Torynurus convolutus	89	4.48864	main bronchus and bronchii	0	1	0	0	0	0	0	0	0	1	0	0	0	0	0	1	0	0	0	0	0	0	0	0	0	0	0	0	0	0	0	0
Mignucci-Giannoni, A.A., et al.	1999	J. Mar. Biol. Ass. U.K.	Mass stranding of pygmy killer whales (feresa attenuata) in the British Virgin Islands	Cetartiodactyla	Delphinidae	Feresa attenuata (Pygmy killer whale)	2.35	235	140	0.595745	2000	7.6009	Pseudaliidae	Stenurus globicephalae	184	5.21494	stomach	0	0	1	0	0	0	0	0	0	1	0	0	0	1	0	0	0	0	0	0	0	0	0	0	0	0	0	0	0	0	0	0
Davison, N., et al.	2013	Journal of Wildlife Diseases	Meningoencephalitis and Arthritis Associated with Brucella ceti in a Short-beaked Common Dolphin (Delphinus delphis)	Cetartiodactyla	Delphinidae	Delphinus delphis (Short-beaked common dolphin)	2.2	220	157.5	0.715909	16700	9.72316	Pseudaliidae	Halocercus delphini	137	4.91998	lung	0	1	0	0	0	0	0	0	0	1	0	0	0	0	0	1	0	0	0	0	0	0	0	0	0	0	0	0	0	0	0	0
Fauquier, D., et al.	2004	J Wildl Dis	Meningoencephalitis in Two Stranded California Sea Lions (Zalophus californianus) Caused by Aberrant Trematode Migration	Carnivora	Otariidae	Zalophus californianus (Californian sea lion)	2.35	235	311.5	1.32553	15200	9.62905	Filaroididae	Parafilaroides decorus	232	5.44674	n/a	0	0	0	0	0	0	0	0	0	0	0	0	1	1	0	0	0	0	0	0	0	0	0	0	0	0	0	0	0	0	0	0
Kelly, T.R., et al	2005	J Wildl Dis	Metastrongyloid Nematode (Otostrongylus circumlitus) Infection in a Stranded California Sea Lion (Zalophus californianus)—a New Host-parasite Association	Carnivora	Otariidae	Zalophus californianus (Californian sea lion)	2.35	235	311.5	1.32553	15200	9.62905	Crenosomatidae	Otostrongylus circumlitus	279	5.63121	right ventricle, pulmonary arteries	0	0	0	0	1	0	0	0	0	1	0	0	0	1	0	0	0	0	0	1	0	1	0	1	0	0	0	1	0	0	0	0
Mignucci-Giannoni, A.A., et al.	1998	Journal of Parasitology	METAZOAN PARASITES AND OTHE SYMBIONTS OF CETACEANS IN THE CARIBBEAN	Cetartiodactyla	Delphinidae	Feresa attenuata (Pygmy killer whale)	2.35	235	140	0.595745	2000	7.6009	Pseudaliidae	Halocercus sp. or Pharurus sp.**	346	5.84644	lung	0	1	0	0	0	0	0	0	0	1	0	0	0	1	1	0	0	0	0	0	0	0	0	0	0	0	0	0	0	0	0	0
Mignucci-Giannoni, A.A., et al.	1998	Journal of Parasitology	METAZOAN PARASITES AND OTHE SYMBIONTS OF CETACEANS IN THE CARIBBEAN	Cetartiodactyla	Delphinidae	Feresa attenuata (Pygmy killer whale)	2.35	235	140	0.595745	2000	7.6009	Pseudaliidae	Stenurus globicephalae	184	5.21494	cranial sinuses and stomach	0	0	1	1	0	0	0	0	0	1	0	0	0	1	1	0	0	0	0	0	0	0	0	0	0	0	0	0	0	0	0	0
Mignucci-Giannoni, A.A., et al.	1998	Journal of Parasitology	METAZOAN PARASITES AND OTHE SYMBIONTS OF CETACEANS IN THE CARIBBEAN	Cetartiodactyla	Delphinidae	Globicephala macrorhynchus (Short-finned pilot whale)	4.5	450	1996	4.43556	5070	8.5311	Pseudaliidae	Stenurus globicephalae	184	5.21494	cranial sinuses and stomach	0	0	1	1	0	0	0	0	0	1	0	0	0	1	1	0	0	0	0	0	0	0	0	0	0	0	0	0	0	0	0	0
Mignucci-Giannoni, A.A., et al.	1998	Journal of Parasitology	METAZOAN PARASITES AND OTHE SYMBIONTS OF CETACEANS IN THE CARIBBEAN	Cetartiodactyla	Delphinidae	Peponocephala electra (Melon headed whale)	2.75	275	225	0.818182	2310	7.745	Pseudaliidae	Stenurus globicephalae	184	5.21494	ear	0	0	0	1	0	0	0	0	0	1	0	0	0	1	1	0	0	0	0	0	0	0	0	0	0	0	0	0	0	0	0	0
Lehnert, K., et al.	2017	Parasitol Res	Metazoan parasites from odontocetes off New Zealand: new records	Cetartiodactyla	Delphinidae	Stenella coeruleoalba (Striped dolphin)	2.5	250	155	0.62	14500	9.5819	Pseudaliidae	Halocercus delphini	137	4.91998	lung	0	1	0	0	0	0	0	0	0	1	0	0	0	0	0	0	1	0	0	0	0	0	0	0	0	0	0	0	0	0	0	0
Lehnert, K., et al.	2017	Parasitol Res	Metazoan parasites from odontocetes off New Zealand: new records	Cetartiodactyla	Delphinidae	Delphinus delphis (Short-beaked common dolphin)	2.2	220	157.5	0.715909	16700	9.72316	Pseudaliidae	Halocercus sp.	346	5.84644	Lung	0	1	0	0	0	0	0	0	0	1	0	0	0	0	0	0	1	0	0	0	0	0	0	0	0	0	0	0	0	0	0	0
Lehnert, K., et al.	2017	Parasitol Res	Metazoan parasites from odontocetes off New Zealand: new records	Cetartiodactyla	Delphinidae	Stenella coeruleoalba (Striped dolphin)	2.5	250	155	0.62	14500	9.5819	Pseudaliidae	Halocercus sp.	346	5.84644	lung	0	1	0	0	0	0	0	0	0	1	0	0	0	0	0	0	1	0	0	0	0	0	0	0	0	0	0	0	0	0	0	0
Lehnert, K., et al.	2017	Parasitol Res	Metazoan parasites from odontocetes off New Zealand: new records	Cetartiodactyla	Delphinidae	Globicephala melas (Long-finned pilot whale)	6.2	620	1800	2.90323	6460	8.77338	Pseudaliidae	Stenurus globicephalae	184	5.21494	Cranial sinus, pterygoid sinus, tympanic bullae	0	0	0	1	0	0	0	0	0	1	0	0	0	0	0	0	1	0	0	0	0	0	0	0	0	0	0	0	0	0	0	0
Lehnert, K., et al.	2017	Parasitol Res	Metazoan parasites from odontocetes off New Zealand: new records	Cetartiodactyla	Delphinidae	Grampus griseus (Risso's dolphin)	3	300	400	1.33333	7830	8.96572	Pseudaliidae	Stenurus globicephalae	184	5.21494	Cranial sinus, pterygoid sinus, tympanic bullae	0	0	0	1	0	0	0	0	0	1	0	0	0	0	0	0	1	0	0	0	0	0	0	0	0	0	0	0	0	0	0	0
Lehnert, K., et al.	2017	Parasitol Res	Metazoan parasites from odontocetes off New Zealand: new records	Cetartiodactyla	Phocoenidae	Phocoena dioptrica (Spectacled porpoise)	1.75	175	87.5	0.5	557	6.32257	Pseudaliidae	Stenurus minor	269	5.59471	Cranial sinus, pterygoid sinus, tympanic bullae	0	0	0	1	0	0	0	0	0	1	0	0	0	0	0	0	1	0	0	0	0	0	0	0	0	0	0	0	0	0	0	0
Kuzmina, T.A., et al	2018	International Journal for Parasitology: Parasites and Wildlife	Metazoan parasites of California sea lions (Zalophus californianus): A new data and review	Carnivora	Otariidae	Zalophus californianus (Californian sea lion)	2.35	235	311.5	1.32553	15200	9.62905	Filaroididae	Parafilaroides decorus	232	5.44674	lung	0	1	0	0	0	0	0	0	0	1	0	0	0	1	0	0	0	0	0	0	0	0	0	0	0	0	0	0	0	0	0	0
Carvalho, V.L.	2010	Veterinary Parasitology	Metazoan parasites of cetaceans off the northeastern coast of Brazil	Cetartiodactyla	Delphinidae	Sotalia guianensis (Guiana dolphin)	2.1	210	60	0.285714	3720	8.22148	Pseudaliidae	Halocercus brasiliensis	84	4.43082	Lung	0	1	0	0	0	0	0	0	0	1	0	0	0	0	1	0	0	0	0	0	0	0	0	0	0	0	0	0	0	0	0	0
Carvalho, V.L.	2010	Veterinary Parasitology	Metazoan parasites of cetaceans off the northeastern coast of Brazil	Cetartiodactyla	Delphinidae	Stenella clymene (Clymene dolphin)	2	200	77.5	0.3875	1230	7.11477	Pseudaliidae	Halocercus brasiliensis	84	4.43082	Lung	0	1	0	0	0	0	0	0	0	1	0	0	0	0	1	0	0	0	0	0	0	0	0	0	0	0	0	0	0	0	0	0
Carvalho, V.L.	2010	Veterinary Parasitology	Metazoan parasites of cetaceans off the northeastern coast of Brazil	Cetartiodactyla	Delphinidae	Stenella longirostris (Spinner dolphin)	1.82	182	51	0.28022	7160	8.87627	Pseudaliidae	Halocercus brasiliensis	84	4.43082	Lung	0	1	0	0	0	0	0	0	0	1	0	0	0	0	1	0	0	0	0	0	0	0	0	0	0	0	0	0	0	0	0	0
Carvalho, V.L.	2010	Veterinary Parasitology	Metazoan parasites of cetaceans off the northeastern coast of Brazil	Cetartiodactyla	Delphinidae	Globicephala macrorhynchus (Short-finned pilot whale)	4.5	450	1996	4.43556	5070	8.5311	Pseudaliidae	Halocercus kleinenbergi	12	2.48491	Lung	0	1	0	0	0	0	0	0	0	1	0	0	0	0	1	0	0	0	0	0	0	0	0	0	0	0	0	0	0	0	0	0
Carvalho, V.L.	2010	Veterinary Parasitology	Metazoan parasites of cetaceans off the northeastern coast of Brazil	Cetartiodactyla	Kogiidae	Kogia breviceps (Pygmy sperm whale)	3.5	350	400	1.14286	4130	8.32603	Pseudaliidae	Halocercus sp.	346	5.84644	Lung	0	1	0	0	0	0	0	0	0	1	0	0	0	0	1	0	0	0	0	0	0	0	0	0	0	0	0	0	0	0	0	0
Carvalho, V.L.	2010	Veterinary Parasitology	Metazoan parasites of cetaceans off the northeastern coast of Brazil	Cetartiodactyla	Delphinidae	Sotalia guianensis (Guiana dolphin)	2.1	210	60	0.285714	3720	8.22148	Pseudaliidae	Halocercus sp.	346	5.84644	Lung	0	1	0	0	0	0	0	0	0	1	0	0	0	0	1	0	0	0	0	0	0	0	0	0	0	0	0	0	0	0	0	0
Carvalho, V.L.	2010	Veterinary Parasitology	Metazoan parasites of cetaceans off the northeastern coast of Brazil	Cetartiodactyla	Delphinidae	Stenella clymene (Clymene dolphin)	2	200	77.5	0.3875	1230	7.11477	Pseudaliidae	Halocercus sp.	346	5.84644	Lung	0	1	0	0	0	0	0	0	0	1	0	0	0	0	1	0	0	0	0	0	0	0	0	0	0	0	0	0	0	0	0	0
Carvalho, V.L.	2010	Veterinary Parasitology	Metazoan parasites of cetaceans off the northeastern coast of Brazil	Cetartiodactyla	Delphinidae	Stenella coeruleoalba (Striped dolphin)	2.5	250	155	0.62	14500	9.5819	Pseudaliidae	Halocercus sp.	346	5.84644	Lung	0	1	0	0	0	0	0	0	0	1	0	0	0	0	1	0	0	0	0	0	0	0	0	0	0	0	0	0	0	0	0	0
Carvalho, V.L.	2010	Veterinary Parasitology	Metazoan parasites of cetaceans off the northeastern coast of Brazil	Cetartiodactyla	Delphinidae	Stenella longirostris (Spinner dolphin)	1.82	182	51	0.28022	7160	8.87627	Pseudaliidae	Halocercus sp.	346	5.84644	Lung	0	1	0	0	0	0	0	0	0	1	0	0	0	0	1	0	0	0	0	0	0	0	0	0	0	0	0	0	0	0	0	0
Carvalho, V.L.	2010	Veterinary Parasitology	Metazoan parasites of cetaceans off the northeastern coast of Brazil	Cetartiodactyla	Delphinidae	Globicephala macrorhynchus (Short-finned pilot whale)	4.5	450	1996	4.43556	5070	8.5311	Pseudaliidae	Stenurus globicephalae	184	5.21494	tympanic bullae	0	0	0	1	0	0	0	0	0	1	0	0	0	0	1	0	0	0	0	0	0	0	0	0	0	0	0	0	0	0	0	0
Carvalho, V.L.	2010	Veterinary Parasitology	Metazoan parasites of cetaceans off the northeastern coast of Brazil	Cetartiodactyla	Delphinidae	Peponocephala electra (Melon headed whale)	2.75	275	225	0.818182	2310	7.745	Pseudaliidae	Stenurus globicephalae	184	5.21494	tympanic bullae	0	0	0	1	0	0	0	0	0	1	0	0	0	0	1	0	0	0	0	0	0	0	0	0	0	0	0	0	0	0	0	0
Burek-Huntington, K.A., et al.	2015	DISEASES OF AQUATIC ORGANISMS	Morbidity and mortality in stranded Cook Inlet beluga whales Delphinapterus leucas	Cetartiodactyla	Monodontidae	Delphinapterus leucas (Beluga whale)	4.025	402.5	1150	2.85714	15100	9.62245	Pseudaliidae	Stenurus arctomarinus	23	3.13549	lung	0	1	0	0	0	0	0	0	0	1	0	0	0	1	0	0	0	0	0	1	0	1	0	0	0	0	0	0	0	0	0	0
Lipscomb, T.P., et al	1996	J Vet Diagn Invest	Morbilliviral epizootic in bottlenose dolphins of the Gulf of Mexico	Cetartiodactyla	Delphinidae	Tursiops truncatus (Bottlenose dolphin)	3	300	400	1.33333	45100	10.7166	Pseudaliidae	Halocercus lagenorhynchi	105	4.65396	lung	0	1	0	0	0	0	0	0	0	1	0	0	0	1	0	0	0	0	0	1	0	1	0	0	0	0	0	0	0	0	0	0
Wohlsein, P. et al.	2019	J. Comp. Path	Morphological and Pathological Findings in the Middle and Inner Ears of Harbour Porpoises (Phocoena phocoena)	Cetartiodactyla	Phocoenidae	Phocoena phocoena (Harbour porpoise)	1.65	165	68.5	0.415152	23000	10.0432	Pseudaliidae	Stenurus minor	269	5.59471	middle ear	0	0	0	1	0	0	0	0	0	1	0	0	0	0	0	1	0	0	0	1	0	0	0	0	0	0	0	0	0	0	0	0
Aytemiz, I., et al	2012	J. Black Sea/Mediterranean Environment	Morphological identification of parasites found in the stomach contents of bycaught striped dolphins (Stenella coeruleoalba) from Turkish Eastern Mediterranean Sea coast	Cetartiodactyla	Delphinidae	Stenella coeruleoalba (Striped dolphin)	2.5	250	155	0.62	14500	9.5819	Pseudaliidae	Stenurus minor	269	5.59471	stomach	0	0	1	0	0	0	0	0	0	1	0	0	0	0	0	1	0	0	0	0	0	0	0	0	0	0	0	0	0	0	0	0
Forrester, D.J., et al.	1980	Journal of Mammalogy	Morphometrics, Parasites, and Chlorinated Hydrocarbon Residues of Pygmy Killer Whales from Florida	Cetartiodactyla	Delphinidae	Feresa attenuata (Pygmy killer whale)	2.35	235	140	0.595745	2000	7.6009	Pseudaliidae	Stenurus globicephalae	184	5.21494	cranial air sinuses, lungs	0	1	0	1	0	0	0	0	0	1	0	0	0	1	0	0	0	0	0	0	0	0	0	0	0	0	0	0	0	0	0	0
Seibel, H., et al	2010	J comp Path	Mycotic Otitis Media in a Harbour Porpoise (Phocoena phocoena)	Cetartiodactyla	Phocoenidae	Phocoena phocoena (Harbour porpoise)	1.65	165	68.5	0.415152	23000	10.0432	Pseudaliidae	Pseudalius inflexus	201	5.3033	Lung	0	1	0	0	0	0	0	0	0	1	0	0	0	0	0	1	0	0	0	1	0	1	0	0	1	0	0	0	0	0	0	0
Seibel, H., et al	2010	J comp Path	Mycotic Otitis Media in a Harbour Porpoise (Phocoena phocoena)	Cetartiodactyla	Phocoenidae	Phocoena phocoena (Harbour porpoise)	1.65	165	68.5	0.415152	23000	10.0432	Pseudaliidae	Stenurus minor	269	5.59471	ear	0	0	0	1	0	0	0	0	0	1	0	0	0	0	0	1	0	0	0	1	0	0	0	0	0	0	0	0	0	0	0	0
Seibel, H., et al	2010	J comp Path	Mycotic Otitis Media in a Harbour Porpoise (Phocoena phocoena)	Cetartiodactyla	Phocoenidae	Phocoena phocoena (Harbour porpoise)	1.65	165	68.5	0.415152	23000	10.0432	Pseudaliidae	Torynurus convolutus	89	4.48864	Lung	0	1	0	0	0	0	0	0	0	1	0	0	0	0	0	1	0	0	0	1	0	1	0	0	1	0	0	0	0	0	0	0
Gulland, F.M.D., et al.	1997	Marine Mammal Science	NEMATODE (OTOSTRONGYLUS CIRCUMLITUS) INFESTATION OF NORTHERN ELEPHANT SEALS (MIROUNGA ANGUSTIROSTRIS STRANDED ALONG THE CENTRAL CALIFORNIA COAST	Carnivora	Phocidae	Mirounga angustirostris (Northern elephant seal)	3.775	377.5	1275	3.37748	9010	9.10609	Crenosomatidae	Otostrongylus circumlitus	279	5.63121	right ventricle and atrium of the heart, pulmonary arteries, bronchi and bronchioles	0	1	0	0	1	0	0	0	0	1	0	0	0	1	0	0	0	0	0	1	0	0	1	0	0	0	1	0	0	0	0	0
Gabel, M., et al.	2021	Acta Parasitologica	Nematode Parasites in Baltic Sea Mammals, Grey Seal (Halichoerus grypus (Fabricius, 1791)) and Harbour Porpoise (Phocoena phocoena (L.)), from the German Coast	Cetartiodactyla	Phocoenidae	Phocoena phocoena (Harbour porpoise)	1.65	165	68.5	0.415152	23000	10.0432	Pseudaliidae	Pseudalius inflexus	201	5.3033	inner ear	0	0	0	1	0	0	0	0	0	1	0	0	0	0	0	1	0	0	0	0	0	0	0	0	0	0	0	0	0	0	0	0
Gabel, M., et al.	2021	Acta Parasitologica	Nematode Parasites in Baltic Sea Mammals, Grey Seal (Halichoerus grypus (Fabricius, 1791)) and Harbour Porpoise (Phocoena phocoena (L.)), from the German Coast	Cetartiodactyla	Phocoenidae	Phocoena phocoena (Harbour porpoise)	1.65	165	68.5	0.415152	23000	10.0432	Pseudaliidae	Stenurus minor	269	5.59471	bronchi	0	1	0	0	0	0	0	0	0	1	0	0	0	0	0	1	0	0	0	0	0	0	0	0	0	0	0	0	0	0	0	0
Echenique, J., et al.	2020	Journal of Helminthology	New host and geographical records for Parafilaroides normani (Nematoda: Filaroididae) Dailey, 2009 in South American fur seal, Arctocephalus australis, from southern Brazil	Carnivora	Otariidae	Arctocephalus australis (South american fur seal)	1.75	175	110	0.628571	6210	8.73392	Filaroididae	Parafilaroides normani	73	4.29046	lung	0	1	0	0	0	0	0	0	0	1	0	0	0	0	1	0	0	0	0	0	0	0	0	0	0	0	0	0	0	0	0	0
AGUILAR-AGUILAR, R., et al	2010	Parasitological Institute of SAS	New host report for nematodes in a stranded short-snouted spinner dolphin Stenella clymene (Cetacea: Delphinidae) from the Mexican Caribbean coast	Cetartiodactyla	Delphinidae	Stenella clymene (Clymene dolphin)	2	200	77.5	0.3875	1230	7.11477	Pseudaliidae	Halocercus delphini	137	4.91998	bronchi	0	1	0	0	0	0	0	0	0	1	0	0	0	1	0	0	0	0	0	0	0	0	0	0	0	0	0	0	0	0	0	0
Barnett, J.E.F., et al.	2019	Journal of Comparative Pathology	Novel Pulmonary Vasculitis with Splendore–Hoeppli Reaction in Grey Seals (Halichoerus grypus) Associated with Otostrongylus circumlitus Infection	Carnivora	Phocidae	Halichoerus grypus (Grey seal)	2.25	225	226.675	1.00744	17900	9.79256	Crenosomatidae	Otostrongylus circumlitus	279	5.63121	Trachea / bronchi (and Intravasucular in 2 cases)	0	1	0	0	1	0	0	0	0	1	0	0	0	0	0	1	0	0	0	1	0	1	0	0	0	0	1	0	0	0	0	0
Barnett, J.E.F., et al.	2019	Journal of Comparative Pathology	Novel Pulmonary Vasculitis with Splendore–Hoeppli Reaction in Grey Seals (Halichoerus grypus) Associated with Otostrongylus circumlitus Infection	Carnivora	Phocidae	Halichoerus grypus (Grey seal)	2.25	225	226.675	1.00744	17900	9.79256	Filaroididae	Parafilaroides sp.	484	6.18208	intra- alveolar/bronchiolar	0	1	0	0	0	0	0	0	0	1	0	0	0	0	0	1	0	0	0	1	0	1	0	0	0	0	1	0	0	0	0	0
Brosens, L., et al.	1996	The Veterinary record	Observations on the helminths of harbor porpoises (Phocoena phocoena) and common guillemots (Uria aalge) from the Belgian and German coasts	Cetartiodactyla	Phocoenidae	Phocoena phocoena (Harbour porpoise)	1.65	165	68.5	0.415152	23000	10.0432	Pseudaliidae	Pseudalius inflexus	201	5.3033	Bronchus, artery, heart	0	1	0	0	1	0	0	0	0	1	0	0	0	0	0	1	0	0	0	1	0	1	0	0	0	0	0	0	0	0	0	0
Brosens, L., et al.	1996	The Veterinary record	Observations on the helminths of harbor porpoises (Phocoena phocoena) and common guillemots (Uria aalge) from the Belgian and German coasts	Cetartiodactyla	Phocoenidae	Phocoena phocoena (Harbour porpoise)	1.65	165	68.5	0.415152	23000	10.0432	Pseudaliidae	Stenurus minor	269	5.59471	Middle ear	0	0	0	1	0	0	0	0	0	1	0	0	0	0	0	1	0	0	0	1	0	0	0	0	0	0	0	0	0	0	0	0
Brosens, L., et al.	1996	The Veterinary record	Observations on the helminths of harbor porpoises (Phocoena phocoena) and common guillemots (Uria aalge) from the Belgian and German coasts	Cetartiodactyla	Phocoenidae	Phocoena phocoena (Harbour porpoise)	1.65	165	68.5	0.415152	23000	10.0432	Pseudaliidae	Torynurus convolutus	89	4.48864	Bronchus, pharynx	1	1	0	0	0	0	0	0	0	1	0	0	0	0	0	1	0	0	0	1	0	1	0	0	0	0	0	0	0	0	0	0
Osinga, N., et al.	2015	IN BOOK: Comparative biology of common and grey seals along the Dutch coast : stranding, disease, rehabilitation and conservation	Observations regarding transmission of seal nematodes in common seals, Phoca vitulina vitulina from the Wadden Sea	Carnivora	Phocidae	Phoca vitulina (Harbour seal)	1.85	185	111.5	0.602703	29800	10.3023	Crenosomatidae	Otostrongylus circumlitus	279	5.63121	lung	0	1	0	0	0	0	0	0	0	1	0	0	0	0	0	1	0	0	0	0	0	0	0	0	0	0	0	0	0	0	0	0
Osinga, N., et al.	2015	IN BOOK: Comparative biology of common and grey seals along the Dutch coast : stranding, disease, rehabilitation and conservation	Observations regarding transmission of seal nematodes in common seals, Phoca vitulina vitulina from the Wadden Sea	Carnivora	Phocidae	Phoca vitulina (Harbour seal)	1.85	185	111.5	0.602703	29800	10.3023	Filaroididae	Parafilaroides gymnurus	133	4.89035	placenta	0	0	0	0	0	1	0	0	0	1	0	0	0	0	0	1	0	0	0	0	0	0	0	0	0	0	0	0	0	0	0	0
Vasquez, C.A.V., et al	2008	Environmental Microbiology	Occurrence of a monophasic strain of Salmonella group B isolated from cetaceans in England and Wales between 1990 and 2002	Cetartiodactyla	Phocoenidae	Phocoena phocoena (Harbour porpoise)	1.65	165	68.5	0.415152	23000	10.0432	Pseudaliidae	Halocercus sp.	346	5.84644	Lung, trachea, bronchi	0	1	0	0	0	0	0	0	0	1	0	0	0	0	0	1	0	0	0	0	0	0	0	0	0	0	0	0	0	0	0	0
Vasquez, C.A.V., et al	2008	Environmental Microbiology	Occurrence of a monophasic strain of Salmonella group B isolated from cetaceans in England and Wales between 1990 and 2002	Cetartiodactyla	Phocoenidae	Phocoena phocoena (Harbour porpoise)	1.65	165	68.5	0.415152	23000	10.0432	Pseudaliidae	Pseudalius inflexus	201	5.3033	Pulmonary arteries, trachea, bronchi, right ventricle, and liver	0	1	1	0	1	0	0	0	0	1	0	0	0	0	0	1	0	0	0	0	0	0	0	0	0	0	0	0	0	0	0	0
Vasquez, C.A.V., et al	2008	Environmental Microbiology	Occurrence of a monophasic strain of Salmonella group B isolated from cetaceans in England and Wales between 1990 and 2002	Cetartiodactyla	Phocoenidae	Phocoena phocoena (Harbour porpoise)	1.65	165	68.5	0.415152	23000	10.0432	Pseudaliidae	Stenurus minor	269	5.59471	Tympanic bullae, periotic sinuses, and trachea, and bronchi	0	1	0	1	0	0	0	0	0	1	0	0	0	0	0	1	0	0	0	0	0	0	0	0	0	0	0	0	0	0	0	0
Vasquez, C.A.V., et al	2008	Environmental Microbiology	Occurrence of a monophasic strain of Salmonella group B isolated from cetaceans in England and Wales between 1990 and 2002	Cetartiodactyla	Phocoenidae	Phocoena phocoena (Harbour porpoise)	1.65	165	68.5	0.415152	23000	10.0432	Pseudaliidae	Torynurus convolutus	89	4.48864	Bronchi, trachea, larynx, lung, and nasal cavity	1	1	0	0	0	0	0	0	0	1	0	0	0	0	0	1	0	0	0	0	0	0	0	0	0	0	0	0	0	0	0	0
Greenwood, A.G., et al	1979	Aquatic Mammals	Odontocete Parasites - Some new host records	Cetartiodactyla	Delphinidae	Cephalorhynchus commersonii (Commerson's dolphin)	1.45	145	76	0.524138	1650	7.40853	Pseudaliidae	Halocercus brasiliensis	84	4.43082	bronchioles	0	1	0	0	0	0	0	0	0	1	0	0	0	0	0	0	0	0	0	1	1	0	0	0	0	0	0	0	0	0	0	0
Wu, H.W.	1929	Journal of Parasitology	On Halocercus pingi n. sp. a Lung-Worm from the Porpoise, Neomeris phocoenoides	Cetartiodactyla	Phocoenidae	Neophocaena phocaenoides (Indo-Pacific finless porpoise)	1.9	190	37.5	0.197368	4030	8.30152	Pseudaliidae	Halocercus pingi	30	3.4012	lung	0	1	0	0	0	0	0	0	0	1	0	0	0	0	0	0	0	1	0	1	0	0	0	0	1	0	0	0	0	0	0	0
Dailey, M. and Stroud, R.	1978	J Wildl Dis	PARASITES AND ASSOCIATED PATHOLOGY OBSERVED IN CETACEANS STRANDED ALONG THE OREGON COAST	Cetartiodactyla	Phocoenidae	Phocoena phocoena (Harbour porpoise)	1.65	165	68.5	0.415152	23000	10.0432	Pseudaliidae	Halocercus invaginatus	83	4.41884	lung	0	1	0	0	0	0	0	0	0	1	0	0	0	1	0	0	0	0	0	1	0	1	0	0	0	0	0	0	0	0	0	0
Dailey, M. and Stroud, R.	1978	J Wildl Dis	PARASITES AND ASSOCIATED PATHOLOGY OBSERVED IN CETACEANS STRANDED ALONG THE OREGON COAST	Cetartiodactyla	Phocoenidae	Phocoena phocoena (Harbour porpoise)	1.65	165	68.5	0.415152	23000	10.0432	Pseudaliidae	Stenurus minor	269	5.59471	air sinuses	0	0	0	1	0	0	0	0	0	1	0	0	0	1	0	0	0	0	0	1	0	1	0	0	0	0	0	0	0	0	0	0
Dailey, M. and Stroud, R.	1978	J Wildl Dis	PARASITES AND ASSOCIATED PATHOLOGY OBSERVED IN CETACEANS STRANDED ALONG THE OREGON COAST	Cetartiodactyla	Phocoenidae	Phocoena phocoena (Harbour porpoise)	1.65	165	68.5	0.415152	23000	10.0432	Pseudaliidae	Torynurus convolutus	89	4.48864	lung	0	1	0	0	0	0	0	0	0	1	0	0	0	1	0	0	0	0	0	1	0	1	0	0	0	0	0	0	0	0	0	0
Stroud, R.K.	1978	J Wildl Dis	PARASITES AND ASSOCIATED PATHOLOGY OBSERVED IN PINNIPEDS STRANDED ALONG THE OREGON COAST	Carnivora	Phocidae	Mirounga angustirostris (Northern elephant seal)	3.775	377.5	1275	3.37748	9010	9.10609	Crenosomatidae	Otostrongylus circumlitus	279	5.63121	bronchi	0	1	0	0	0	0	0	0	0	1	0	0	0	1	0	0	0	0	0	1	0	1	0	0	0	0	0	0	0	0	0	0
Stroud, R.K.	1978	J Wildl Dis	PARASITES AND ASSOCIATED PATHOLOGY OBSERVED IN PINNIPEDS STRANDED ALONG THE OREGON COAST	Carnivora	Otariidae	Eumetopias jubata (Stellar sea lion)	2.75	275	403.5	1.46727	909	6.81235	Filaroididae	Parafilaroides decorus	232	5.44674	bronchi	0	1	0	0	0	0	0	0	0	1	0	0	0	1	0	0	0	0	0	1	0	1	0	0	0	0	0	0	0	0	0	0
Stroud, R.K.	1978	J Wildl Dis	PARASITES AND ASSOCIATED PATHOLOGY OBSERVED IN PINNIPEDS STRANDED ALONG THE OREGON COAST	Carnivora	Otariidae	Zalophus californianus (Californian sea lion)	2.35	235	311.5	1.32553	15200	9.62905	Filaroididae	Parafilaroides decorus	232	5.44674	bronchi	0	1	0	0	0	0	0	0	0	1	0	0	0	1	0	0	0	0	0	1	0	0	0	0	0	0	0	0	0	0	0	0
Stroud, R.K.	1978	J Wildl Dis	PARASITES AND ASSOCIATED PATHOLOGY OBSERVED IN PINNIPEDS STRANDED ALONG THE OREGON COAST	Carnivora	Phocidae	Mirounga angustirostris (Northern elephant seal)	3.775	377.5	1275	3.37748	9010	9.10609	Filaroididae	Parafilaroides sp.	484	6.18208	bronchi	0	1	0	0	0	0	0	0	0	1	0	0	0	1	0	0	0	0	0	1	0	1	0	0	0	0	0	0	0	0	0	0
Bowie, J.Y.	1984	New Zealand Journal of Zoology	Parasites from an Atlantic bottle-nose dolphin (Tursiops truncatus), and a revised checklist of parasites of this host	Cetartiodactyla	Delphinidae	Tursiops truncatus (Bottlenose dolphin)	3	300	400	1.33333	45100	10.7166	Pseudaliidae	Halocercus cryptocephalus	22	3.09104	parenchyma of lung	0	1	0	0	0	0	0	0	0	1	0	0	0	0	0	0	1	0	0	0	0	0	0	0	0	0	0	0	0	0	0	0
Bowie, J.Y.	1984	New Zealand Journal of Zoology	Parasites from an Atlantic bottle-nose dolphin (Tursiops truncatus), and a revised checklist of parasites of this host	Cetartiodactyla	Delphinidae	Tursiops truncatus (Bottlenose dolphin)	3	300	400	1.33333	45100	10.7166	Pseudaliidae	Stenurus ovatus	75	4.31749	bronchi	0	1	0	0	0	0	0	0	0	1	0	0	0	0	0	0	1	0	0	0	0	0	0	0	0	0	0	0	0	0	0	0
Parsons, E.C.M., et al.	2001	Vet Record	Parasites from Indo-Pacific hump-backed dolphins (Sousa chinensis) and finless porpoises (Neophocaena phocaenoides) stranded in Hong Kong	Cetartiodactyla	Phocoenidae	Neophocaena phocaenoides (Indo-Pacific finless porpoise)	1.9	190	37.5	0.197368	4030	8.30152	Pseudaliidae	Halocercus pingi	30	3.4012	lung	0	1	0	0	0	0	0	0	0	1	0	0	0	0	0	0	0	1	0	1	0	1	0	0	0	0	0	0	0	0	0	0
Parsons, E.C.M., et al.	2001	Vet Record	Parasites from Indo-Pacific hump-backed dolphins (Sousa chinensis) and finless porpoises (Neophocaena phocaenoides) stranded in Hong Kong	Cetartiodactyla	Delphinidae	Sousa chinensis (Indo-Pacific humpback dolphin)	2.4	240	265	1.10417	11700	9.36734	Pseudaliidae	Halocercus pingi	30	3.4012	lung	0	1	0	0	0	0	0	0	0	1	0	0	0	0	0	0	0	1	0	1	0	1	0	0	0	0	0	0	0	0	0	0
Lehnert, K., et al.	2007	Helgol Mar Res	Parasites in harbour seals (Phoca vitulina) from the German Wadden Sea between two Phocine Distemper Virus epidemics	Carnivora	Phocidae	Phoca vitulina (Harbour seal)	1.85	185	111.5	0.602703	29800	10.3023	Crenosomatidae	Otostrongylus circumlitus	279	5.63121	Bronchi, pulmonary blood vessels, heart	0	1	0	0	1	0	0	0	0	1	0	0	0	0	0	1	0	0	0	0	0	0	0	0	0	0	0	0	0	0	0	0
Lehnert, K., et al.	2007	Helgol Mar Res	Parasites in harbour seals (Phoca vitulina) from the German Wadden Sea between two Phocine Distemper Virus epidemics	Carnivora	Phocidae	Phoca vitulina (Harbour seal)	1.85	185	111.5	0.602703	29800	10.3023	Filaroididae	Parafilaroides gymnurus	133	4.89035	Bronchioles, lung	0	1	0	0	0	0	0	0	0	1	0	0	0	0	0	1	0	0	0	0	0	0	0	0	0	0	0	0	0	0	0	0
Morell, M., et al.	2017	DISEASES OF AQUATIC ORGANISMS	Parasites in the inner ear of harbour porpoise: cases from the North and Baltic Seas	Cetartiodactyla	Phocoenidae	Phocoena phocoena (Harbour porpoise)	1.65	165	68.5	0.415152	23000	10.0432	Pseudaliidae	Stenurus minor	269	5.59471	tympanic cavity, peribullar and pterygoid sinuses	0	0	0	1	0	0	0	0	0	1	0	0	0	0	0	1	0	0	0	1	0	0	0	1	0	0	0	0	0	0	0	1
Oliveria, J.B., et al.	2011	Veterinary Parasitology	Parasites of cetaceans stranded on the Pacific coast of Costa Rica	Cetartiodactyla	Delphinidae	Stenella coeruleoalba (Striped dolphin)	2.5	250	155	0.62	14500	9.5819	Pseudaliidae	Halocercus lagenorhynchi	105	4.65396	lung	0	1	0	0	0	0	0	0	0	1	0	0	0	1	0	0	0	0	0	1	0	1	0	0	0	0	0	0	0	0	0	0
Oliveria, J.B., et al.	2011	Veterinary Parasitology	Parasites of cetaceans stranded on the Pacific coast of Costa Rica	Cetartiodactyla	Delphinidae	Stenella attenuata (Pantropical spotted dolphin)	2.5	250	125	0.5	6400	8.76405	Pseudaliidae	Halocercus sp.	346	5.84644	lung	0	1	0	0	0	0	0	0	0	1	0	0	0	1	0	0	0	0	0	1	0	1	0	0	0	0	0	0	0	0	0	0
Oliveria, J.B., et al.	2011	Veterinary Parasitology	Parasites of cetaceans stranded on the Pacific coast of Costa Rica	Cetartiodactyla	Delphinidae	Stenella longirostris (Spinner dolphin)	1.82	182	51	0.28022	7160	8.87627	Pseudaliidae	Halocercus sp.	346	5.84644	lung	0	1	0	0	0	0	0	0	0	1	0	0	0	1	0	0	0	0	0	1	0	1	0	0	0	0	0	0	0	0	0	0
HERREMAN, J.K., et al.	2011	Marine Mammal Science	Parasites of harbor seals (Phoca vitulina) in Glacier Bay and Prince William Sound, Alaska	Carnivora	Phocidae	Phoca vitulina (Harbour seal)	1.85	185	111.5	0.602703	29800	10.3023	Crenosomatidae	Otostrongylus sp.	324	5.78074	n/a	0	0	0	0	0	0	0	0	0	0	0	1	1	1	0	0	0	0	0	0	0	0	0	0	0	0	0	0	0	0	0	0
HERREMAN, J.K., et al.	2011	Marine Mammal Science	Parasites of harbor seals (Phoca vitulina) in Glacier Bay and Prince William Sound, Alaska	Carnivora	Phocidae	Phoca vitulina (Harbour seal)	1.85	185	111.5	0.602703	29800	10.3023	Filaroididae	Parafilaroides sp.	484	6.18208	n/a	0	0	0	0	0	0	0	0	0	0	0	1	1	1	0	0	0	0	0	0	0	0	0	0	0	0	0	0	0	0	0	0
Conlogue, G.J., et al.	1985	Journal of Wildlife Diseases	PARASITES OF THE DALL’S PORPOISE (PHOCOENOIDES DALLI TRUE)	Cetartiodactyla	Phocoenidae	Phocoenoides dalli (Dall's porpoise)	2.3	230	175	0.76087	3830	8.25062	Pseudaliidae	Halocercus dalli	68	4.21951	alveoli and bronchial tree	0	1	0	0	0	0	0	0	0	1	0	0	0	1	0	0	0	0	0	1	0	1	0	0	0	0	0	0	0	0	0	0
Wan, X.L., et al.	2017	DISEASES OF AQUATIC ORGANISMS	Parasitic infections in the East Asian finless porpoise Neophocaena asiaeorientalis sunameri living off the Chinese Yellow/Bohai Sea coast	Cetartiodactyla	Delphinidae	Neophocaena asiaeorientalis (Narrow-ridged finless porpoise)	1.9	190	37.5	0.197368	1900	7.54961	Pseudaliidae	Halocercus sp.	346	5.84644	lung	0	1	0	0	0	0	0	0	0	1	0	0	0	0	0	0	0	1	0	0	0	0	0	0	0	0	0	0	0	0	0	0
Mawson, P.M.	1953	Parasitology	PARASITIC NEMATODA COLLECTED BY THE AUSTRALIAN NATIONAL ANTARCTIC RESEARCH EXPEDITION: HEARD ISLAND AND MACQUARIE ISLAND, 1948-1951	Carnivora	Phocidae	Hydrurgae leptonyx (Leopard seal)	2.95	295	400	1.35593	2990	8.00303	Filaroididae	Parafilaroides hydrurgae	47	3.85015	lung and bronchi	0	1	0	0	0	0	0	0	0	1	0	0	0	0	0	0	1	0	0	0	0	0	0	0	0	0	0	0	0	0	0	0
Dailey, M. and Walker, W.A.	1978	The Journal of Parasitology	Parasitism as a Factor (?) in Single Strandings of Southern California Cetaceans	Cetartiodactyla	Phocoenidae	Phocoenoides dalli (Dall's porpoise)	2.3	230	175	0.76087	3830	8.25062	Pseudaliidae	Pharurus dalli	35	3.55535	air sinuses	0	0	0	1	0	0	0	0	0	1	0	0	0	1	0	0	0	0	0	0	0	0	0	0	0	0	0	0	0	0	0	0
Dailey, M. and Walker, W.A.	1978	The Journal of Parasitology	Parasitism as a Factor (?) in Single Strandings of Southern California Cetaceans	Cetartiodactyla	Phocoenidae	Phocoenoides dalli (Dall's porpoise)	2.3	230	175	0.76087	3830	8.25062	Pseudaliidae	Stenurus minor	269	5.59471	air sinuses	0	0	0	1	0	0	0	0	0	1	0	0	0	1	0	0	0	0	0	0	0	0	0	0	0	0	0	0	0	0	0	0
Johnston and Ridgeway	1969	JAVMA	Parasitism in Some mammals	Carnivora	Otariidae	Zalophus californianus (Californian sea lion)	2.35	235	311.5	1.32553	15200	9.62905	Filaroididae	Parafilaroides decorus	232	5.44674	Lung	0	1	0	0	0	0	0	0	0	1	0	0	0	1	0	0	0	0	0	1	0	1	0	0	0	1	0	0	0	0	0	0
Johnston and Ridgeway	1969	JAVMA	Parasitism in Some mammals	Cetartiodactyla	Phocoenidae	Phocoenoides dalli (Dall's porpoise)	2.3	230	175	0.76087	3830	8.25062	Pseudaliidae	Stenurus minor	269	5.59471	cranial sinuses, lung	0	1	0	1	0	0	0	0	0	1	0	0	0	1	0	0	0	0	0	1	0	1	0	0	0	1	0	0	0	0	0	0
Seguel, M., et al.	2020	DISEASES OF AQUATIC ORGANISMS	Pathologic findings and causes of death in bottlenose dolphins Tursiops truncatus stranded along the Georgia coast, USA (2007−2013)	Cetartiodactyla	Delphinidae	Tursiops truncatus (Bottlenose dolphin)	3	300	400	1.33333	45100	10.7166	Pseudaliidae	Halocercus sp.	346	5.84644	Lung	0	1	0	0	0	0	0	0	0	1	0	0	0	1	0	0	0	0	0	1	0	1	0	0	0	0	0	0	0	0	0	0
BİRİNCİOĞLU, S.S., et al.	2017	Kafkas Univ Vet Fak Derg	Pathological and Parasitological Investigations in an Adult Bottlenose Dolphin (Tursiops truncatus)	Cetartiodactyla	Delphinidae	Tursiops truncatus (Bottlenose dolphin)	3	300	400	1.33333	45100	10.7166	Pseudaliidae	Stenurus minor	269	5.59471	lung	0	1	0	0	0	0	0	0	0	1	0	0	0	0	0	1	0	0	0	1	0	1	0	0	1	1	0	0	0	0	0	0
Kijewska, A., et al.	2003	Acta Parasitologica	Pathological changes in the auditory organs of the harbour porpoises (phocoena phocoena L.) associated with stenurus minor (Kuhn, 1829)	Cetartiodactyla	Phocoenidae	Phocoena phocoena (Harbour porpoise)	1.65	165	68.5	0.415152	23000	10.0432	Pseudaliidae	Stenurus minor	269	5.59471	middle ear, estachian tube, inner ear, tympanic cavity	0	0	0	1	0	0	0	0	0	1	0	0	0	0	0	1	0	0	0	1	0	0	0	0	0	0	0	0	0	0	1	1
Alvarado-Rybak, M., et al.	2020	Frontiers in Marine Science	Pathological Findings in Cetaceans Sporadically Stranded Along the Chilean Coast	Cetartiodactyla	Phocoenidae	Phocoena spinipinnis (Burmeister's porpoise)	1.5	150	62.5	0.416667	1210	7.09838	Pseudaliidae	Pseudalius inflexus	201	5.3033	Lung	0	1	0	0	0	0	0	0	0	1	0	0	0	0	1	0	0	0	0	0	0	0	0	0	0	0	0	0	0	0	0	0
Alvarado-Rybak, M., et al.	2020	Frontiers in Marine Science	Pathological Findings in Cetaceans Sporadically Stranded Along the Chilean Coast	Cetartiodactyla	Phocoenidae	Phocoena spinipinnis (Burmeister's porpoise)	1.5	150	62.5	0.416667	1210	7.09838	Pseudaliidae	Stenurus australis	195	5.273	lung, periotic sinuses, middle ear	0	1	0	1	0	0	0	0	0	1	0	0	0	0	1	0	0	0	0	0	0	0	0	0	0	0	0	0	0	0	0	0
Siebert, U., et al.	2006	J comp Path	Pathological Findings in Harbour Porpoises (Phocoena phocoena) from Norwegian and Icelandic Waters	Cetartiodactyla	Phocoenidae	Phocoena phocoena (Harbour porpoise)	1.65	165	68.5	0.415152	23000	10.0432	Pseudaliidae	Halocercus invaginatus	83	4.41884	bronchi, air sacs, larynx	1	1	0	0	0	0	0	0	0	1	0	0	0	0	0	1	0	0	0	1	0	1	0	0	0	0	0	0	0	0	0	0
Siebert, U., et al.	2006	J comp Path	Pathological Findings in Harbour Porpoises (Phocoena phocoena) from Norwegian and Icelandic Waters	Cetartiodactyla	Phocoenidae	Phocoena phocoena (Harbour porpoise)	1.65	165	68.5	0.415152	23000	10.0432	Pseudaliidae	Pseudalius inflexus	201	5.3033	bronchi, pulmonary blood vessel, heart	0	1	0	0	1	0	0	0	0	1	0	0	0	0	0	1	0	0	0	1	0	1	0	0	0	0	0	0	0	0	0	0
Siebert, U., et al.	2006	J comp Path	Pathological Findings in Harbour Porpoises (Phocoena phocoena) from Norwegian and Icelandic Waters	Cetartiodactyla	Phocoenidae	Phocoena phocoena (Harbour porpoise)	1.65	165	68.5	0.415152	23000	10.0432	Pseudaliidae	Stenurus minor	269	5.59471	Eustachian tube and the aural peribullar cavity, respiratory tract, oesophagus, stomach	0	1	0	1	0	0	0	0	0	1	0	0	0	0	0	1	0	0	0	1	0	0	0	0	0	0	0	0	0	0	0	0
Siebert, U., et al.	2006	J comp Path	Pathological Findings in Harbour Porpoises (Phocoena phocoena) from Norwegian and Icelandic Waters	Cetartiodactyla	Phocoenidae	Phocoena phocoena (Harbour porpoise)	1.65	165	68.5	0.415152	23000	10.0432	Pseudaliidae	Torynurus convolutus	89	4.48864	bronchi, air sacs, larynx	1	1	0	0	0	0	0	0	0	1	0	0	0	0	0	1	0	0	0	1	0	1	0	0	0	0	0	0	0	0	0	0
Schick, L., et al	2020	Frontiers in veterinary science	Pathological Findings in White-Beaked Dolphins (Lagenorhynchus albirostris) and Atlantic White-Sided Dolphins (Lagenorhynchus acutus) From the South-Eastern North Sea	Cetartiodactyla	Delphinidae	Lagenorhynchus acutus (White sided dolphin)	2.65	265	205	0.773585	3030	8.01632	Pseudaliidae	Stenurus globicephalae	184	5.21494	tympanic bullae and cranial sinuses	0	0	0	1	0	0	0	0	0	1	0	0	0	0	0	1	0	0	0	1	0	0	0	0	0	0	0	0	0	0	0	0
Barnett, J.E.F., et al.	2021	DISEASES OF AQUATIC ORGANISMS	Pathology of grey seals Halichoerus grypus in southwest England including pups in early rehabilitation	Carnivora	Phocidae	Halichoerus grypus (Grey seal)	2.25	225	226.675	1.00744	17900	9.79256	Crenosomatidae	Otostrongylus circumlitus	279	5.63121	Lung	0	1	0	0	0	0	0	0	0	1	0	0	0	0	0	1	0	0	0	1	0	1	0	0	0	0	0	0	0	0	0	0
Barnett, J.E.F., et al.	2021	DISEASES OF AQUATIC ORGANISMS	Pathology of grey seals Halichoerus grypus in southwest England including pups in early rehabilitation	Carnivora	Phocidae	Halichoerus grypus (Grey seal)	2.25	225	226.675	1.00744	17900	9.79256	Filaroididae	Parafilaroides sp.	484	6.18208	Lung	0	1	0	0	0	0	0	0	0	1	0	0	0	0	0	1	0	0	0	1	0	1	0	0	0	0	0	0	0	0	0	0
Kaye, S., et al.	2016	J. Zoo and wildlife med.	PHARMACOKINETIC STUDY OF ORAL e-AMINOCAPROIC ACID IN THE NORTHERN ELEPHANT SEAL (MIROUNGA ANGUSTIROSTRIS)	Carnivora	Phocidae	Mirounga angustirostris (Northern elephant seal)	3.775	377.5	1275	3.37748	9010	9.10609	Crenosomatidae	Otostrongylus circumlitus	279	5.63121	n/a	0	0	0	0	0	0	0	0	1	0	0	0	0	1	0	0	0	0	0	0	0	0	0	0	0	0	0	0	0	0	0	0
Kaye, S., et al.	2017	VeterinaryClinicalPathology	Plasmatic coagulation and fibrinolysis in healthy and Otostrongylus-affected Northern elephant seals (Mirounga angustirostris)	Carnivora	Phocidae	Mirounga angustirostris (Northern elephant seal)	3.775	377.5	1275	3.37748	9010	9.10609	Crenosomatidae	Otostrongylus circumlitus	279	5.63121	lung	0	1	0	0	0	0	0	0	0	1	0	0	0	1	0	0	0	0	0	1	0	0	1	1	1	0	1	0	1	0	0	0
Shiozaka, A., et al	2017	J vet med sci	Population- and growth-related differences in helminthic fauna of finless porpoises (Neophocaena asiaeorientalis) in five Japanese populations	Cetartiodactyla	Delphinidae	Neophocaena asiaeorientalis (Narrow-ridged finless porpoise)	1.9	190	37.5	0.197368	1900	7.54961	Pseudaliidae	Halocercus pingi	30	3.4012	lung, trachea, uterus	0	1	0	0	0	1	0	0	0	1	0	0	0	0	0	0	0	1	0	0	0	0	0	0	0	0	0	0	0	0	0	0
Shiozaka, A., et al	2017	J vet med sci	Population- and growth-related differences in helminthic fauna of finless porpoises (Neophocaena asiaeorientalis) in five Japanese populations	Cetartiodactyla	Delphinidae	Neophocaena asiaeorientalis (Narrow-ridged finless porpoise)	1.9	190	37.5	0.197368	1900	7.54961	Pseudaliidae	Halocercus sunameri	14	2.63906	lung	0	1	0	0	0	0	0	0	0	1	0	0	0	0	0	0	0	1	0	0	0	0	0	0	0	0	0	0	0	0	0	0
Shiozaka, A., et al	2017	J vet med sci	Population- and growth-related differences in helminthic fauna of finless porpoises (Neophocaena asiaeorientalis) in five Japanese populations	Cetartiodactyla	Delphinidae	Neophocaena asiaeorientalis (Narrow-ridged finless porpoise)	1.9	190	37.5	0.197368	1900	7.54961	Pseudaliidae	Halocercus taurica	35	3.55535	lung	0	1	0	0	0	0	0	0	0	1	0	0	0	0	0	0	0	1	0	0	0	0	0	0	0	0	0	0	0	0	0	0
Shiozaka, A., et al	2017	J vet med sci	Population- and growth-related differences in helminthic fauna of finless porpoises (Neophocaena asiaeorientalis) in five Japanese populations	Cetartiodactyla	Delphinidae	Neophocaena asiaeorientalis (Narrow-ridged finless porpoise)	1.9	190	37.5	0.197368	1900	7.54961	Pseudaliidae	Pharurus asiaeorientalis	8	2.07944	cranial sinuses, trachea	0	1	0	1	0	0	0	0	0	1	0	0	0	0	0	0	0	1	0	0	0	0	0	0	0	0	0	0	0	0	0	0
Shiozaka, A., et al	2017	J vet med sci	Population- and growth-related differences in helminthic fauna of finless porpoises (Neophocaena asiaeorientalis) in five Japanese populations	Cetartiodactyla	Delphinidae	Neophocaena asiaeorientalis (Narrow-ridged finless porpoise)	1.9	190	37.5	0.197368	1900	7.54961	Pseudaliidae	Pharurus sunameri	10	2.30259	cranial sinuses, trachea, lungs	0	1	0	1	0	0	0	0	0	1	0	0	0	0	0	0	0	1	0	0	0	0	0	0	0	0	0	0	0	0	0	0
Shiozaka, A., et al	2017	J vet med sci	Population- and growth-related differences in helminthic fauna of finless porpoises (Neophocaena asiaeorientalis) in five Japanese populations	Cetartiodactyla	Delphinidae	Neophocaena asiaeorientalis (Narrow-ridged finless porpoise)	1.9	190	37.5	0.197368	1900	7.54961	Pseudaliidae	Stenurus nanjingensis	8	2.07944	cranial sinuses	0	0	0	1	0	0	0	0	0	1	0	0	0	0	0	0	0	1	0	0	0	0	0	0	0	0	0	0	0	0	0	0
Jauniaux, T., et al.	2002	J comp Path	Post-mortem Findings and Causes of Death of Harbour Porpoises (Phocoena phocoena) Stranded from 1990 to 2000 along the Coastlines of Belgium and Northern France	Cetartiodactyla	Phocoenidae	Phocoena phocoena (Harbour porpoise)	1.65	165	68.5	0.415152	23000	10.0432	Pseudaliidae	Halocercus sp.	346	5.84644	lung	0	1	0	0	0	0	0	0	0	1	0	0	0	0	0	1	0	0	0	1	0	1	0	0	0	0	0	1	0	0	0	0
Jauniaux, T., et al.	2002	J comp Path	Post-mortem Findings and Causes of Death of Harbour Porpoises (Phocoena phocoena) Stranded from 1990 to 2000 along the Coastlines of Belgium and Northern France	Cetartiodactyla	Phocoenidae	Phocoena phocoena (Harbour porpoise)	1.65	165	68.5	0.415152	23000	10.0432	Pseudaliidae	Pseudalius inflexus	201	5.3033	lung parenchyma	0	1	0	0	0	0	0	0	0	1	0	0	0	0	0	1	0	0	0	1	0	1	0	0	0	0	0	1	0	0	0	0
Jauniaux, T., et al.	2002	J comp Path	Post-mortem Findings and Causes of Death of Harbour Porpoises (Phocoena phocoena) Stranded from 1990 to 2000 along the Coastlines of Belgium and Northern France	Cetartiodactyla	Phocoenidae	Phocoena phocoena (Harbour porpoise)	1.65	165	68.5	0.415152	23000	10.0432	Pseudaliidae	Stenurus minor	269	5.59471	middle ear	0	0	0	1	0	0	0	0	0	1	0	0	0	0	0	1	0	0	0	1	0	0	0	0	0	0	0	0	0	0	0	0
Jauniaux, T., et al.	2002	J comp Path	Post-mortem Findings and Causes of Death of Harbour Porpoises (Phocoena phocoena) Stranded from 1990 to 2000 along the Coastlines of Belgium and Northern France	Cetartiodactyla	Phocoenidae	Phocoena phocoena (Harbour porpoise)	1.65	165	68.5	0.415152	23000	10.0432	Pseudaliidae	Torynurus convolutus	89	4.48864	lung parenchyma	0	1	0	0	0	0	0	0	0	1	0	0	0	0	0	1	0	0	0	1	0	1	0	0	0	0	0	1	0	0	0	0
MAZZARIOL, S., et al	2014	International Whaling Commission's 59th Annual Meeting	Post-mortem Findings in Cetacean Stranded along Italian Adriatic Sea coastline (2000-2006)	Cetartiodactyla	Delphinidae	Tursiops truncatus (Bottlenose dolphin)	3	300	400	1.33333	45100	10.7166	Pseudaliidae	Halocercus lagenorhynchi	105	4.65396	lung	0	1	0	0	0	0	0	0	0	1	0	0	0	0	0	1	0	0	0	1	0	1	0	0	0	0	0	0	0	0	0	0
Siebert, U., et al.	2001	J comp Path	Post-mortem Findings in Harbour Porpoises (Phocoena phocoena) from the German North and Baltic Seas	Cetartiodactyla	Phocoenidae	Phocoena phocoena (Harbour porpoise)	1.65	165	68.5	0.415152	23000	10.0432	Pseudaliidae	Pseudalius inflexus	201	5.3033	Bronchi, pulmonary blood vessels, heart	0	1	0	0	1	0	0	0	0	1	0	0	0	0	0	1	0	0	0	1	0	1	0	0	0	0	0	0	0	0	0	0
Siebert, U., et al.	2001	J comp Path	Post-mortem Findings in Harbour Porpoises (Phocoena phocoena) from the German North and Baltic Seas	Cetartiodactyla	Phocoenidae	Phocoena phocoena (Harbour porpoise)	1.65	165	68.5	0.415152	23000	10.0432	Pseudaliidae	Stenurus minor	269	5.59471	Eustachian tube, peribullar cavity, intestine	0	0	1	1	0	0	0	0	0	1	0	0	0	0	0	1	0	0	0	1	0	1	0	0	0	0	0	0	0	0	0	0
Siebert, U., et al.	2001	J comp Path	Post-mortem Findings in Harbour Porpoises (Phocoena phocoena) from the German North and Baltic Seas	Cetartiodactyla	Phocoenidae	Phocoena phocoena (Harbour porpoise)	1.65	165	68.5	0.415152	23000	10.0432	Pseudaliidae	Torynurus convolutus	89	4.48864	Bronchi, pulmonary blood vessels, heart	0	1	0	0	1	0	0	0	0	1	0	0	0	0	0	1	0	0	0	1	0	1	0	0	0	0	0	0	0	0	0	0
Parsons, E.C.M. and Jefferson, T.A.	2000	J Wildl Dis	POST-MORTEM INVESTIGATIONS ON STRANDED DOLPHINS AND PORPOISES FROM HONG KONG WATERS	Cetartiodactyla	Phocoenidae	Neophocaena phocaenoides (Indo-Pacific finless porpoise)	1.9	190	37.5	0.197368	4030	8.30152	Pseudaliidae	Halocercus pingi	30	3.4012	lung	0	1	0	0	0	0	0	0	0	1	0	0	0	0	0	0	0	1	0	1	0	1	0	0	0	0	0	0	0	0	0	0
Parsons, E.C.M. and Jefferson, T.A.	2000	J Wildl Dis	POST-MORTEM INVESTIGATIONS ON STRANDED DOLPHINS AND PORPOISES FROM HONG KONG WATERS	Cetartiodactyla	Delphinidae	Sousa chinensis (Indo-Pacific humpback dolphin)	2.4	240	265	1.10417	11700	9.36734	Pseudaliidae	Halocercus pingi	30	3.4012	lung	0	1	0	0	0	0	0	0	0	1	0	0	0	0	0	0	0	1	0	1	0	1	0	0	0	0	0	0	0	0	0	0
Veryeri, N.G.	2012	Zoology in the Middle East	Postmortem examinations of stranded dolphins found on the Black Sea coast near Ordu, Turkey (Mammalia: Cetacea)	Cetartiodactyla	Phocoenidae	Phocoena phocoena (Harbour porpoise)	1.65	165	68.5	0.415152	23000	10.0432	Pseudaliidae	Halocercus invaginatus	83	4.41884	respiratory system	0	1	0	0	0	0	0	0	0	1	0	0	0	0	0	1	0	0	0	0	0	0	0	0	0	0	0	0	0	0	0	0
Giorda, F., et al.	2017	Journal of Wildlife Diseases	POSTMORTEM FINDINGS IN CETACEANS FOUND STRANDED IN THE PELAGOS SANCTUARY, ITALY, 2007–14	Unidentified	Unidentified	Unidentified							Pseudaliidae	Halocercus delphini	137	4.91998	n/a	0	0	0	0	0	0	0	0	0	1	0	0	0	0	0	1	0	0	0	0	0	0	0	0	0	0	0	0	0	0	0	0
Giorda, F., et al.	2017	Journal of Wildlife Diseases	POSTMORTEM FINDINGS IN CETACEANS FOUND STRANDED IN THE PELAGOS SANCTUARY, ITALY, 2007–14	Unidentified	Unidentified	Unidentified							Pseudaliidae	Halocercus lagenorhynchi	105	4.65396	n/a	0	0	0	0	0	0	0	0	0	1	0	0	0	0	0	1	0	0	0	0	0	0	0	0	0	0	0	0	0	0	0	0
Gui, D., et al	2018	Science of the Total Environment	Potential association between exposure to legacy persistent organic pollutants and parasitic body burdens in Indo-Pacific finless porpoises from the Pearl River Estuary, China	Cetartiodactyla	Delphinidae	Neophocaena asiaeorientalis (Narrow-ridged finless porpoise)	1.9	190	37.5	0.197368	1900	7.54961	Pseudaliidae	Halocercus sp.	346	5.84644	lungs and bronchi	0	1	0	0	0	0	0	0	0	1	0	0	0	0	0	0	0	1	0	0	0	0	0	0	0	0	0	0	0	0	0	0
Gui, D., et al	2018	Science of the Total Environment	Potential association between exposure to legacy persistent organic pollutants and parasitic body burdens in Indo-Pacific finless porpoises from the Pearl River Estuary, China	Cetartiodactyla	Phocoenidae	Neophocaena phocaenoides (Indo-Pacific finless porpoise)	1.9	190	37.5	0.197368	4030	8.30152	Pseudaliidae	Halocercus sp.	346	5.84644	lungs and bronchi	0	1	0	0	0	0	0	0	0	1	0	0	0	0	0	0	0	1	0	0	0	0	0	0	0	0	0	0	0	0	0	0
Fauquier, D., et al.	2009	DISEASES OF AQUATIC ORGANISMS	Prevalence and pathology of lungworm infection in bottlenose dolphins Tursiops truncatus from southwest Florida	Cetartiodactyla	Delphinidae	Tursiops truncatus (Bottlenose dolphin)	3	300	400	1.33333	45100	10.7166	Pseudaliidae	Halocercus cryptocephalus	22	3.09104	lung	0	1	0	0	0	0	0	0	0	1	0	0	0	1	0	0	0	0	0	1	0	1	0	0	0	0	0	0	0	0	0	0
Fauquier, D., et al.	2009	DISEASES OF AQUATIC ORGANISMS	Prevalence and pathology of lungworm infection in bottlenose dolphins Tursiops truncatus from southwest Florida	Cetartiodactyla	Delphinidae	Tursiops truncatus (Bottlenose dolphin)	3	300	400	1.33333	45100	10.7166	Pseudaliidae	Halocercus lagenorhynchi	105	4.65396	lung	0	1	0	0	0	0	0	0	0	1	0	0	0	1	0	0	0	0	0	1	0	1	0	0	0	0	0	0	0	0	0	0
Onderka, D.K	1989	Journal of Wildlife Diseases	PREVALENCE AND PATHOLOGY OF NEMATODE INFECTIONS IN THE LUNGS OF RINGED SEALS (PHOCA HISPIDA) OF THE WESTERN ARCTIC OF CANADA	Carnivora	Phocidae	Pusa hispida (Ringed seal)	1.5	150	60	0.4	5400	8.59415	Crenosomatidae	Otostrongylus circumlitus	279	5.63121	main stem bronchi (immature in pulmonary vessels causing endarteritis)	0	1	0	0	1	0	0	0	0	1	0	0	0	1	0	0	0	0	0	1	1	0	0	0	0	0	0	0	0	1	0	0
Onderka, D.K	1989	Journal of Wildlife Diseases	PREVALENCE AND PATHOLOGY OF NEMATODE INFECTIONS IN THE LUNGS OF RINGED SEALS (PHOCA HISPIDA) OF THE WESTERN ARCTIC OF CANADA	Carnivora	Phocidae	Pusa hispida (Ringed seal)	1.5	150	60	0.4	5400	8.59415	Filaroididae	Parafilaroides hispidus	44	3.78419	alveoli	0	1	0	0	0	0	0	0	0	1	0	0	0	1	0	0	0	0	0	1	0	0	0	0	0	0	0	0	0	0	0	0
Davison, N.J, et al.	2010	Veterinary Record	Prevalence of a host-adapted group B Salmonella enterica in harbour porpoises Phocoena phocoena) from the south-west coast of England	Cetartiodactyla	Phocoenidae	Phocoena phocoena (Harbour porpoise)	1.65	165	68.5	0.415152	23000	10.0432	Pseudaliidae	Pseudalius inflexus	201	5.3033	lung	0	1	0	0	0	0	0	0	0	1	0	0	0	0	0	1	0	0	0	0	0	0	0	0	0	0	0	0	0	0	0	0
Davison, N.J, et al.	2010	Veterinary Record	Prevalence of a host-adapted group B Salmonella enterica in harbour porpoises Phocoena phocoena) from the south-west coast of England	Cetartiodactyla	Phocoenidae	Phocoena phocoena (Harbour porpoise)	1.65	165	68.5	0.415152	23000	10.0432	Pseudaliidae	Torynurus convolutus	89	4.48864	lung	0	1	0	0	0	0	0	0	0	1	0	0	0	0	0	1	0	0	0	0	0	0	0	0	0	0	0	0	0	0	0	0
Kenyon, A.J. and Kenyon, B.J.	1977	J Wildl Dis	PREVALENCE OF Pharurus pallasii IN THE BELUGA WHALE (Deiphinapterus leucas) OF CHURCHILL RIVER BASIN, MANITOBA	Cetartiodactyla	Monodontidae	Delphinapterus leucas (Beluga whale)	4.025	402.5	1150	2.85714	15100	9.62245	Pseudaliidae	Pharurus pallasii	41	3.71357	accessory sinus, ear canal and cerebral spinal fluid.	0	0	0	1	0	0	1	0	0	1	0	0	0	1	0	0	0	0	0	1	0	0	0	0	0	0	0	0	0	0	1	0
Kuramochi, T.	1990	Bull. Natn. Sci. Mus.	Pseudaliid nematodes from Dall's porpoise	Cetartiodactyla	Phocoenidae	Phocoenoides dalli (Dall's porpoise)	2.3	230	175	0.76087	3830	8.25062	Pseudaliidae	Pharurus dalli	35	3.55535	cranial sinuses	0	0	0	1	0	0	0	0	0	1	0	0	0	1	0	0	0	1	0	0	0	0	0	0	0	0	0	0	0	0	0	0
Kuramochi, T.	1990	Bull. Natn. Sci. Mus.	Pseudaliid nematodes from Dall's porpoise	Cetartiodactyla	Phocoenidae	Phocoenoides dalli (Dall's porpoise)	2.3	230	175	0.76087	3830	8.25062	Pseudaliidae	Stenurus truei	10	2.30259	cranial sinuses	0	0	0	1	0	0	0	0	0	1	0	0	0	1	0	0	0	1	0	0	0	0	0	0	0	0	0	0	0	0	0	0
Kuramochi, T.	1990	Bull. Natn. Sci. Mus.	Pseudaliid nematodes from Dall's porpoise	Cetartiodactyla	Phocoenidae	Phocoenoides dalli (Dall's porpoise)	2.3	230	175	0.76087	3830	8.25062	Pseudaliidae	Stenurus yamagutii	53	3.97029	cranial sinuses	0	0	0	1	0	0	0	0	0	1	0	0	0	1	0	0	0	1	0	0	0	0	0	0	0	0	0	0	0	0	0	0
DÍAZ-DELGADO, J., et al.	2012	J vet med sci	Pulmonary Angiomatosis and Hemangioma in Common Dolphins (Delphinus delphis) Stranded in Canary Islands	Cetartiodactyla	Delphinidae	Delphinus delphis (Short-beaked common dolphin)	2.2	220	157.5	0.715909	16700	9.72316	Pseudaliidae	Stenurus sp.	448	6.10479	respiratory tract	0	1	0	0	0	0	0	0	0	1	0	0	0	0	0	0	0	0	1	1	0	1	0	0	0	0	0	0	0	0	0	0
MacNeill, A.C., et al.	1975	CAN. VET. JOUR.	PULMONARY NEMATODIASIS IN A NARWHALE	Cetartiodactyla	Monodontidae	Monodon monoceros (Narwhal)	4.725	472.5	1200	2.53968	7920	8.97715	Pseudaliidae	Halocercus monoceris	18	2.89037	lung	0	1	0	0	0	0	0	0	0	1	0	0	0	1	0	0	0	0	0	1	0	0	0	0	1	0	0	0	0	0	0	0
Suvorova I. V. and Prokushina K. S.	2021	Международная научная конференция	PULMONARY NEMATODOSIS OF THE BAIKAL SEAL (PUSA SIBIRICA)	Carnivora	Phocidae	Pusa sibirica (Baikal seal)	1.25	125	66.5	0.532	1540	7.33954	Crenosomatidae	Otostrongylus circumlitus	279	5.63121	lung	0	1	0	0	0	0	0	0	0	1	0	0	0	0	0	1	0	1	0	1	0	1	0	0	0	0	0	0	0	0	0	0
Suvorova I. V. and Prokushina K. S.	2021	Международная научная конференция	PULMONARY NEMATODOSIS OF THE BAIKAL SEAL (PUSA SIBIRICA)	Carnivora	Phocidae	Pusa sibirica (Baikal seal)	1.25	125	66.5	0.532	1540	7.33954	Filaroididae	Parafilaroides gymnurus	133	4.89035	lung	0	1	0	0	0	0	0	0	0	1	0	0	0	0	0	1	0	1	0	1	0	1	0	0	0	0	0	0	0	0	0	0
Jepsen, P.D., et al.	2000	The Veterinary record	Pulmonary pathology of harbour porpoises (Phocoena phocoena) stranded in England and Wales between 1990 and 1996	Cetartiodactyla	Phocoenidae	Phocoena phocoena (Harbour porpoise)	1.65	165	68.5	0.415152	23000	10.0432	Pseudaliidae	Halocercus invaginatus	83	4.41884	bronchial tract	0	1	0	0	0	0	0	0	0	1	0	0	0	0	0	1	0	0	0	1	0	1	0	0	0	0	1	1	0	0	0	0
Jepsen, P.D., et al.	2000	The Veterinary record	Pulmonary pathology of harbour porpoises (Phocoena phocoena) stranded in England and Wales between 1990 and 1996	Cetartiodactyla	Phocoenidae	Phocoena phocoena (Harbour porpoise)	1.65	165	68.5	0.415152	23000	10.0432	Pseudaliidae	Halocercus taurica	35	3.55535	bronchial tract	0	1	0	0	0	0	0	0	0	1	0	0	0	0	0	1	0	0	0	1	0	1	0	0	0	0	1	1	0	0	0	0
Jepsen, P.D., et al.	2000	The Veterinary record	Pulmonary pathology of harbour porpoises (Phocoena phocoena) stranded in England and Wales between 1990 and 1996	Cetartiodactyla	Phocoenidae	Phocoena phocoena (Harbour porpoise)	1.65	165	68.5	0.415152	23000	10.0432	Pseudaliidae	Pseudalius inflexus	201	5.3033	bronchial tract	0	1	0	0	0	0	0	0	0	1	0	0	0	0	0	1	0	0	0	1	0	1	0	0	0	0	1	1	0	0	0	0
Jepsen, P.D., et al.	2000	The Veterinary record	Pulmonary pathology of harbour porpoises (Phocoena phocoena) stranded in England and Wales between 1990 and 1996	Cetartiodactyla	Phocoenidae	Phocoena phocoena (Harbour porpoise)	1.65	165	68.5	0.415152	23000	10.0432	Pseudaliidae	Stenurus minor	269	5.59471	bronchial tract	0	1	0	0	0	0	0	0	0	1	0	0	0	0	0	1	0	0	0	1	0	1	0	0	0	0	1	1	0	0	0	0
Jepsen, P.D., et al.	2000	The Veterinary record	Pulmonary pathology of harbour porpoises (Phocoena phocoena) stranded in England and Wales between 1990 and 1996	Cetartiodactyla	Phocoenidae	Phocoena phocoena (Harbour porpoise)	1.65	165	68.5	0.415152	23000	10.0432	Pseudaliidae	Torynurus convolutus	89	4.48864	bronchial tract	0	1	0	0	0	0	0	0	0	1	0	0	0	0	0	1	0	0	0	1	0	1	0	0	0	0	1	1	0	0	0	0
Kuwamura, M., et al	2007	J vet med sci	Pulmonary Vascular Proliferation and Lungworm (stenurus ovatus) in a bottlenose Dolphin (tursiops turncatus)	Cetartiodactyla	Delphinidae	Tursiops truncatus (Bottlenose dolphin)	3	300	400	1.33333	45100	10.7166	Pseudaliidae	Stenurus ovatus	75	4.31749	bronchioles	0	1	0	0	0	0	0	0	0	1	0	0	0	0	0	0	0	1	0	1	0	1	0	0	0	0	0	0	0	0	0	0
Gosselin, J.F., and Measures, L.N.	1997	Can. J. Zool	Redescription of Filaroides (Parafilaroides) gymnurus (Railliet, 1899) (Nematoda: Metastrongyloidea), with comments on other species in pinnipeds	Carnivora	Phocidae	Halichoerus grypus (Grey seal)	2.25	225	226.675	1.00744	17900	9.79256	Filaroididae	Parafilaroides gymnurus	133	4.89035	lung parenchyma	0	1	0	0	0	0	0	0	0	1	0	0	0	1	0	0	0	0	0	0	0	0	0	0	0	0	0	0	0	0	0	0
Gosselin, J.F., and Measures, L.N.	1997	Can. J. Zool	Redescription of Filaroides (Parafilaroides) gymnurus (Railliet, 1899) (Nematoda: Metastrongyloidea), with comments on other species in pinnipeds	Carnivora	Phocidae	Pagophilus groenlandicus (Harp seal)	1.85	185	127.5	0.689189	4260	8.35702	Filaroididae	Parafilaroides gymnurus	133	4.89035	lung parenchyma	0	1	0	0	0	0	0	0	0	1	0	0	0	1	0	0	0	0	0	0	0	0	0	0	0	0	0	0	0	0	0	0
Gosselin, J.F., and Measures, L.N.	1997	Can. J. Zool	Redescription of Filaroides (Parafilaroides) gymnurus (Railliet, 1899) (Nematoda: Metastrongyloidea), with comments on other species in pinnipeds	Carnivora	Phocidae	Phoca vitulina (Harbour seal)	1.85	185	111.5	0.602703	29800	10.3023	Filaroididae	Parafilaroides gymnurus	133	4.89035	lung parenchyma	0	1	0	0	0	0	0	0	0	1	0	0	0	1	0	0	0	0	0	0	0	0	0	0	0	0	0	0	0	0	0	0
Gosselin, J.F., and Measures, L.N.	1997	Can. J. Zool	Redescription of Filaroides (Parafilaroides) gymnurus (Railliet, 1899) (Nematoda: Metastrongyloidea), with comments on other species in pinnipeds	Carnivora	Phocidae	Pusa hispida (Ringed seal)	1.5	150	60	0.4	5400	8.59415	Filaroididae	Parafilaroides gymnurus	133	4.89035	lung parenchyma	0	1	0	0	0	0	0	0	0	1	0	0	0	1	0	0	0	0	0	0	0	0	0	0	0	0	0	0	0	0	0	0
Gosselin, J.F., and Measures, L.N.	1997	Can. J. Zool	Redescription of Filaroides (Parafilaroides) gymnurus (Railliet, 1899) (Nematoda: Metastrongyloidea), with comments on other species in pinnipeds	Carnivora	Phocidae	Halichoerus grypus (Grey seal)	2.25	225	226.675	1.00744	17900	9.79256	Filaroididae	Parafilaroides hispidus	44	3.78419	bronchi and bronchioles	0	1	0	0	0	0	0	0	0	1	0	0	0	1	0	0	0	0	0	0	0	0	0	0	0	0	0	0	0	0	0	0
Gosselin, J.F., and Measures, L.N.	1997	Can. J. Zool	Redescription of Filaroides (Parafilaroides) gymnurus (Railliet, 1899) (Nematoda: Metastrongyloidea), with comments on other species in pinnipeds	Carnivora	Phocidae	Pusa hispida (Ringed seal)	1.5	150	60	0.4	5400	8.59415	Filaroididae	Parafilaroides hispidus	44	3.78419	bronchi and bronchioles	0	1	0	0	0	0	0	0	0	1	0	0	0	1	0	0	0	0	0	0	0	0	0	0	0	0	0	0	0	0	0	0
Hongwei, L., et al	2021	J Virol	Respiratory tract explant infection dynamics of influenza A virus in California sea lions, northern elephant seals, and rhesus macaques	Carnivora	Otariidae	Zalophus californianus (Californian sea lion)	2.35	235	311.5	1.32553	15200	9.62905	Filaroididae	Parafilaroides decorus	232	5.44674	bronchi, bronchioles, parenchyma	0	1	0	0	0	0	0	0	0	1	0	0	0	1	0	0	0	0	0	0	0	0	0	0	0	0	0	0	0	0	0	0
Dailey, M.D.	2006	Journal of Parasitology	RESTORATION OF PARAFILAROIDES (DOUGHERTY, 1946) (NEMATODA: METASTRONGYLOIDEA) WITH DESCRIPTION OF TWO NEW SPECIES FROM PINNIPEDS OF EASTERN CENTRAL PACIFIC	Carnivora	Phocidae	Phoca vitulina (Harbour seal)	1.85	185	111.5	0.602703	29800	10.3023	Filaroididae	Parafilaroides gullandae	9	2.19722	lung alveoli, parenchyma	0	1	0	0	0	0	0	0	0	1	0	0	0	1	0	0	0	0	0	0	0	0	0	0	0	0	0	0	0	0	0	0
Dailey, M.D.	2006	Journal of Parasitology	RESTORATION OF PARAFILAROIDES (DOUGHERTY, 1946) (NEMATODA: METASTRONGYLOIDEA) WITH DESCRIPTION OF TWO NEW SPECIES FROM PINNIPEDS OF EASTERN CENTRAL PACIFIC	Carnivora	Phocidae	Mirounga angustirostris (Northern elephant seal)	3.775	377.5	1275	3.37748	9010	9.10609	Filaroididae	Parafilaroides measuresae	8	2.07944	lung alveoli	0	1	0	0	0	0	0	0	0	1	0	0	0	1	0	0	0	0	0	0	0	0	0	0	0	0	0	0	0	0	0	0
Rodrigues, T.C.S., et al.	2018	DISEASES OF AQUATIC ORGANISMS	Retrospective pathological survey of pulmonary disease in free-ranging Amazon river dolphin Inia geoffrensis and tucuxi Sotalia fluviatilis	Cetartiodactyla	Iniidae	Inia geoffrensis (Amazon river dolphin)	2.16	216	127	0.587963	4630	8.44031	Pseudaliidae	Halocercus brasiliensis	84	4.43082	lung	0	1	0	0	0	0	0	0	0	1	0	0	0	0	1	0	0	0	0	1	0	1	0	0	0	0	0	0	0	0	0	0
Rodrigues, T.C.S., et al.	2018	DISEASES OF AQUATIC ORGANISMS	Retrospective pathological survey of pulmonary disease in free-ranging Amazon river dolphin Inia geoffrensis and tucuxi Sotalia fluviatilis	Cetartiodactyla	Delphinidae	Sotalia fluviatilis (Tucuxi)	1.5	150	55	0.366667	3740	8.22684	Pseudaliidae	Halocercus brasiliensis	84	4.43082	lung	0	1	0	0	0	0	0	0	0	1	0	0	0	0	1	0	0	0	0	1	0	1	0	0	0	0	0	0	0	0	0	0
Wunschimann, A., et al	1999	J Wildl Dis	Rhizopusmycosis in a Harbor Porpoise from the Baltic Sea	Cetartiodactyla	Phocoenidae	Phocoena phocoena (Harbour porpoise)	1.65	165	68.5	0.415152	23000	10.0432	Pseudaliidae	Pseudalius inflexus	201	5.3033	bronchi	0	1	0	0	0	0	0	0	0	1	0	0	0	0	0	1	0	0	0	1	0	0	0	0	0	0	0	0	0	0	0	0
Wunschimann, A., et al	1999	J Wildl Dis	Rhizopusmycosis in a Harbor Porpoise from the Baltic Sea	Cetartiodactyla	Phocoenidae	Phocoena phocoena (Harbour porpoise)	1.65	165	68.5	0.415152	23000	10.0432	Pseudaliidae	Stenurus minor	269	5.59471	middle ear	0	0	0	1	0	0	0	0	0	1	0	0	0	0	0	1	0	0	0	1	0	0	0	0	0	0	0	0	0	0	0	0
Wunschimann, A., et al	1999	J Wildl Dis	Rhizopusmycosis in a Harbor Porpoise from the Baltic Sea	Cetartiodactyla	Phocoenidae	Phocoena phocoena (Harbour porpoise)	1.65	165	68.5	0.415152	23000	10.0432	Pseudaliidae	Torynurus convolutus	89	4.48864	bronchi	0	1	0	0	0	0	0	0	0	1	0	0	0	0	0	1	0	0	0	1	0	0	0	0	0	0	0	0	0	0	0	0
Evans, H.R.	2011	Emerging Infectious Diseases	Segniliparus rugosus–associated Bronchiolitis in California Sea Lion	Carnivora	Otariidae	Zalophus californianus (Californian sea lion)	2.35	235	311.5	1.32553	15200	9.62905	Filaroididae	Parafilaroides decorus	232	5.44674	lung	0	1	0	0	0	0	0	0	0	1	0	0	0	1	0	0	0	0	0	0	0	0	0	0	0	0	0	0	0	0	0	0
Ross, G.J.B. and Bass, A.J	1971	South African Journal of Science	SHARK ATTACK ON AN AILING DOLPHIN STENELLA COERULEOALBA (MEYEN)	Cetartiodactyla	Delphinidae	Stenella coeruleoalba (Striped dolphin)	2.5	250	155	0.62	14500	9.5819	Pseudaliidae	Halocercus lagenorhynchi	105	4.65396	bronchioles	0	1	0	0	0	0	0	0	0	1	0	0	0	0	0	0	0	0	1	1	0	1	0	0	0	0	0	0	0	0	0	0
Cannon, L.R.G	1977	Aust. J. Mar. Freshwater Res.	Some Aspects of the Biology of Peponocephala electra (Cetacea : Delphinidae) II." Parasites	Cetartiodactyla	Delphinidae	Peponocephala electra (Melon headed whale)	2.75	275	225	0.818182	2310	7.745	Pseudaliidae	Stenurus globicephalae	184	5.21494	cranial sinuses	0	0	0	1	0	0	0	0	0	1	0	0	0	0	0	0	1	0	0	0	0	0	0	0	0	0	0	0	0	0	0	0
Migaki, G., et al.	1971	J Wildl Dis	SOME HISTOPATHOLOGICAL LESIONS CAUSED BY HELMINTHS IN MARINE MAMMALS	Cetartiodactyla	Phocoenidae	Phocoenoides dalli (Dall's porpoise)	2.3	230	175	0.76087	3830	8.25062	Pseudaliidae	Halocercus sp.	346	5.84644	bronchi	0	1	0	0	0	0	0	0	0	1	0	0	0	0	0	0	0	0	0	1	0	1	0	0	0	0	0	0	0	0	0	0
Migaki, G., et al.	1971	J Wildl Dis	SOME HISTOPATHOLOGICAL LESIONS CAUSED BY HELMINTHS IN MARINE MAMMALS	Carnivora	Otariidae	Zalophus californianus (Californian sea lion)	2.35	235	311.5	1.32553	15200	9.62905	Filaroididae	Parafilaroides decorus	232	5.44674	alveoli, bronchi	0	1	0	0	0	0	0	0	0	1	0	0	0	0	0	0	0	0	0	1	0	1	0	0	0	0	0	0	0	0	0	0
Migaki, G., et al.	1971	J Wildl Dis	SOME HISTOPATHOLOGICAL LESIONS CAUSED BY HELMINTHS IN MARINE MAMMALS	Cetartiodactyla	Phocoenidae	Phocoenoides dalli (Dall's porpoise)	2.3	230	175	0.76087	3830	8.25062	Pseudaliidae	Stenurus minor	269	5.59471	lung	0	1	0	0	0	0	0	0	0	1	0	0	0	0	0	0	0	0	0	1	0	1	0	0	0	0	0	0	0	0	0	0
Colón-Llavina, M.M., et al	2019	Pacific Science	Some Metazoan Parasites from Marine Mammals Stranded in California	Cetartiodactyla	Phocoenidae	Phocoena phocoena (Harbour porpoise)	1.65	165	68.5	0.415152	23000	10.0432	Pseudaliidae	Pharurus dalli	35	3.55535	Tympanic bulla cavities, lung	0	1	0	1	0	0	0	0	0	1	0	0	0	1	0	0	0	0	0	0	0	0	0	0	0	0	0	0	0	0	0	0
Colón-Llavina, M.M., et al	2019	Pacific Science	Some Metazoan Parasites from Marine Mammals Stranded in California	Cetartiodactyla	Phocoenidae	Phocoena phocoena (Harbour porpoise)	1.65	165	68.5	0.415152	23000	10.0432	Pseudaliidae	Stenurus minor	269	5.59471	Tympanic bulla cavities, lung	0	1	0	1	0	0	0	0	0	1	0	0	0	1	0	0	0	0	0	0	0	0	0	0	0	0	0	0	0	0	0	0
Woodard, J.C., et al	1969	Path. vet.	Some Parasitic Diseases of Dolphins	Cetartiodactyla	Delphinidae	Tursiops truncatus (Bottlenose dolphin)	3	300	400	1.33333	45100	10.7166	Pseudaliidae	Halocercus lagenorhynchi	105	4.65396	bronchi	0	1	0	0	0	0	0	0	0	1	0	0	0	1	0	0	0	0	0	1	0	1	0	0	0	0	0	0	0	0	0	0
Savage, K.N., et al	2021	Mar Mam Sci.	Stejneger's beaked whale strandings in Alaska, 1995–2020	Cetartiodactyla	Ziphiidae	Mesoplodon stejnegeri (Stejneger's beaked whale)	5.05	505	1600	3.16832	625	6.43775	Pseudaliidae	Halocercus sp.	346	5.84644	lung	0	1	0	0	0	0	0	0	0	1	0	0	0	1	0	0	0	0	0	0	0	0	0	0	0	0	0	0	0	0	0	0
Zylber, M.I., et al.	2002	Mem Inst Oswaldo Cruz	Stenurus globicephalae Baylis et Daubney, 1925 (Nematoda: Pseudaliidae) from a False Killer Whale, Pseudorca crassidens (Cetacea: Delphinidae), Stranded on the Coast of Uruguay	Cetartiodactyla	Delphinidae	Pseudorca crassidens (False killer whale)	4.9	490	1600	3.26531	6380	8.76092	Pseudaliidae	Stenurus globicephalae	184	5.21494	sinuses	0	0	0	1	0	0	0	0	0	1	0	0	0	0	0	1	0	0	0	0	0	0	0	0	0	0	0	0	0	0	0	0
Faulkner, J., et al.	1998	Can. J. Zool.	Stenurus minor (Metastrongyloidea: Pseudaliidae) infections of the cranial sinuses of the harbour porpoise, Phocoena phocoena	Cetartiodactyla	Phocoenidae	Phocoena phocoena (Harbour porpoise)	1.65	165	68.5	0.415152	23000	10.0432	Pseudaliidae	Stenurus minor	269	5.59471	cranial sinuses	0	0	0	1	0	0	0	0	0	1	0	0	0	1	0	0	0	0	0	0	0	0	0	0	0	0	0	0	0	0	0	0
Faulkner, J., et al.	1998	Can. J. Zool.	Stenurus minor (Metastrongyloidea: Pseudaliidae) infections of the cranial sinuses of the harbour porpoise, Phocoena phocoena	Cetartiodactyla	Phocoenidae	Phocoena phocoena (Harbour porpoise)	1.65	165	68.5	0.415152	23000	10.0432	Pseudaliidae	Torynurus convolutus	89	4.48864	blowhole, ear sinuses	1	0	0	1	0	0	0	0	0	1	0	0	0	1	0	0	0	0	0	0	0	0	0	0	0	0	0	0	0	0	0	0
Faulkner, J., et al.	1995	Mcgill Theses	STUDY OF THE CRANIAL SINUS NEMATODE, Stenurus minor (METASTRONGYLOIDEA), IN THE HARBOUR PORPOISE, Phocoena phocoena.	Cetartiodactyla	Phocoenidae	Phocoena phocoena (Harbour porpoise)	1.65	165	68.5	0.415152	23000	10.0432	Pseudaliidae	Stenurus minor	269	5.59471	cranial sinuses	0	0	0	1	0	0	0	0	0	1	0	0	0	1	0	0	0	0	0	1	0	0	0	0	0	0	0	0	0	0	0	0
Elson-Riggins, J.G., et al.	2020	Parasitology Research	Surprisingly long body length of the lungworm Parafilaroides gymnurus from common seals of the Dutch North Sea	Carnivora	Phocidae	Phoca vitulina (Harbour seal)	1.85	185	111.5	0.602703	29800	10.3023	Filaroididae	Parafilaroides gymnurus	133	4.89035	n/a	0	0	0	0	0	0	0	0	0	1	0	0	0	0	0	1	0	0	0	0	0	0	0	0	0	0	0	0	0	0	0	0
Greig, D.J., et al.	2014	DISEASES OF AQUATIC ORGANISMS	Surveillance for zoonotic and selected pathogens in harbor seals Phoca vitulina from central California	Carnivora	Phocidae	Phoca vitulina (Harbour seal)	1.85	185	111.5	0.602703	29800	10.3023	Filaroididae	Parafilaroides decorus	232	5.44674	Lung	0	1	0	0	0	0	0	0	0	1	0	0	0	1	0	0	0	0	0	0	0	0	0	0	0	0	0	0	0	0	0	0
Sweeney, J.C., et al.	1974	Journal of Wildlife Diseases	SURVEY OF DISEASES IN FREE-LIVING CALIFORNIA SEA LIONS	Carnivora	Otariidae	Zalophus californianus (Californian sea lion)	2.35	235	311.5	1.32553	15200	9.62905	Filaroididae	Parafilaroides decorus	232	5.44674	respiratory tract	0	1	0	0	0	0	0	0	0	1	0	0	0	1	0	0	0	0	0	1	0	1	0	0	0	0	0	0	0	0	0	0
PEKMEZCİ, G.K., et al.	2013	Kafkas Univ Vet Fak Derg	Survey on the Presence of Nematodes and Associated with Pathology in Marine Mammals from Turkish Waters	Cetartiodactyla	Phocoenidae	Phocoena phocoena (Harbour porpoise)	1.65	165	68.5	0.415152	23000	10.0432	Pseudaliidae	Halocercus invaginatus	83	4.41884	lung	0	1	0	0	0	0	0	0	0	1	0	0	0	0	0	1	0	0	0	1	0	1	0	0	1	0	0	0	0	0	0	0
PEKMEZCİ, G.K., et al.	2013	Kafkas Univ Vet Fak Derg	Survey on the Presence of Nematodes and Associated with Pathology in Marine Mammals from Turkish Waters	Cetartiodactyla	Phocoenidae	Phocoena phocoena (Harbour porpoise)	1.65	165	68.5	0.415152	23000	10.0432	Pseudaliidae	Halocercus taurica	35	3.55535	lung	0	1	0	0	0	0	0	0	0	1	0	0	0	0	0	1	0	0	0	1	0	1	0	0	1	0	0	0	0	0	0	0
PEKMEZCİ, G.K., et al.	2013	Kafkas Univ Vet Fak Derg	Survey on the Presence of Nematodes and Associated with Pathology in Marine Mammals from Turkish Waters	Cetartiodactyla	Phocoenidae	Phocoena phocoena (Harbour porpoise)	1.65	165	68.5	0.415152	23000	10.0432	Pseudaliidae	Stenurus minor	269	5.59471	lung	0	1	0	0	0	0	0	0	0	1	0	0	0	0	0	1	0	0	0	1	0	1	0	0	1	0	0	0	0	0	0	0
Claussen, D., et al.	1991	J vet med	The Helminth Fauna from the Common Seal (Pboca vitulina uitulina, LINNE, 1758) of the Wadden Sea in Lower Saxony'	Carnivora	Phocidae	Phoca vitulina (Harbour seal)	1.85	185	111.5	0.602703	29800	10.3023	Crenosomatidae	Otostrongylus circumlitus	279	5.63121	lung	0	1	0	0	0	0	0	0	0	1	0	0	0	0	0	1	0	0	0	0	0	0	0	0	0	0	0	0	0	0	0	0
Claussen, D., et al.	1991	J vet med	The Helminth Fauna from the Common Seal (Pboca vitulina uitulina, LINNE, 1758) of the Wadden Sea in Lower Saxony'	Carnivora	Phocidae	Phoca vitulina (Harbour seal)	1.85	185	111.5	0.602703	29800	10.3023	Filaroididae	Parafilaroides gymnurus	133	4.89035	lung	0	1	0	0	0	0	0	0	0	1	0	0	0	0	0	1	0	0	0	0	0	0	0	0	0	0	0	0	0	0	0	0
Demarque, I.d.O.C., et al	2020	Journal of Parasitology	THE LUNGWORM, HALOCERCUS BRASILIENSIS (NEMATODA: PSEUDALIIDAE), FROM GUIANA DOLPHINS SOTALIA GUIANENSIS FROM BRAZIL WITH PATHOLOGICAL FINDINGS	Cetartiodactyla	Delphinidae	Sotalia guianensis (Guiana dolphin)	2.1	210	60	0.285714	3720	8.22148	Pseudaliidae	Halocercus brasiliensis	84	4.43082	lung	0	1	0	0	0	0	0	0	0	1	0	0	0	0	1	0	0	0	0	1	0	1	0	0	1	0	0	0	0	0	0	0
Moser, M. and Rhinehart, H.	1993	J Wildl Dis	The Lungworm, Halocercus spp. (Nematoda: Pseudaliidae) in Cetaceans from California	Cetartiodactyla	Phocoenidae	Phocoena phocoena (Harbour porpoise)	1.65	165	68.5	0.415152	23000	10.0432	Pseudaliidae	Halocercus invaginatus	83	4.41884	lung	0	1	0	0	0	0	0	0	0	1	0	0	0	1	0	0	0	0	0	0	0	0	0	0	0	0	0	0	0	0	0	0
Moser, M. and Rhinehart, H.	1993	J Wildl Dis	The Lungworm, Halocercus spp. (Nematoda: Pseudaliidae) in Cetaceans from California	Cetartiodactyla	Ziphiidae	Mesoplodon sp.**					3710	8.21879	Pseudaliidae	Halocercus sp.	346	5.84644	lung	0	1	0	0	0	0	0	0	0	1	0	0	0	1	0	0	0	0	0	0	0	0	0	0	0	0	0	0	0	0	0	0
Torres, P., et al.	1994	Memórias do Instituto Oswaldo Cruz	The Occurrence of Stenurus asutralis, Tantalean and Sarmiento, 1991 (Nematoda: Metastrongyloidea) in the Porpoise Phocoena Spinipinnis (Burmeister, 1865) on the southern coast of Chile.	Cetartiodactyla	Phocoenidae	Phocoena spinipinnis (Burmeister's porpoise)	1.5	150	62.5	0.416667	1210	7.09838	Pseudaliidae	Stenurus australis	195	5.273	Auditive ducts, nasal and pterygoid sinuses.	0	0	0	1	0	0	0	0	0	1	0	0	0	0	1	0	0	0	0	0	0	0	0	0	0	0	0	0	0	0	0	0
Groch, K.R., et al	2020	Veterinary Pathology	The Pathology of Cetacean Morbillivirus Infection and Comorbidities in Guiana Dolphins During an Unusual Mortality Event (Brazil, 2017–2018)	Cetartiodactyla	Delphinidae	Sotalia guianensis (Guiana dolphin)	2.1	210	60	0.285714	3720	8.22148	Pseudaliidae	Halocercus brasiliensis	84	4.43082	lung	0	1	0	0	0	0	0	0	0	1	0	0	0	0	1	0	0	0	0	1	0	1	0	0	0	0	1	0	0	0	0	0
Yu, J., et al.	2009	Aquatic Mammals	The Rescue, Rehabilitation, and Release of a Stranded Finless Porpoise (Neophocaena phocaenoides sunameri) at Bohai Bay of China	Cetartiodactyla	Phocoenidae	Neophocaena phocaenoides (Indo-Pacific finless porpoise)	1.9	190	37.5	0.197368	4030	8.30152	Crenosomatidae	Otostrongylus circumlitus	279	5.63121	n/a	0	0	0	0	0	0	0	0	0	0	0	0	1	0	0	0	0	1	0	0	0	0	0	0	0	0	0	0	0	0	0	0
Pool, R., et al.	2020	syst parasitol	The taxonomic status of Skrjabinalius guevarai Gallego & Selva, 1979 (Nematoda: Pseudaliidae) and the synonymy of Skrjabinalius Delyamure, 1942 and Halocercus Baylis & Daubney, 1925	Cetartiodactyla	Delphinidae	Delphinus delphis (Short-beaked common dolphin)	2.2	220	157.5	0.715909	16700	9.72316	Pseudaliidae	Halocercus delphini	137	4.91998	lung	0	1	0	0	0	0	0	0	0	1	0	0	0	0	0	1	0	0	0	0	0	0	0	0	0	0	0	0	0	0	0	0
Pool, R., et al.	2020	syst parasitol	The taxonomic status of Skrjabinalius guevarai Gallego & Selva, 1979 (Nematoda: Pseudaliidae) and the synonymy of Skrjabinalius Delyamure, 1942 and Halocercus Baylis & Daubney, 1925	Cetartiodactyla	Delphinidae	Stenella coeruleoalba (Striped dolphin)	2.5	250	155	0.62	14500	9.5819	Pseudaliidae	Halocercus delphini	137	4.91998	lung	0	1	0	0	0	0	0	0	0	1	0	0	0	0	0	1	0	0	0	0	0	0	0	0	0	0	0	0	0	0	0	0
Dailey, M.D.	1970	OF WASHINGTON	The Transmission of Parafilaroides decorus (Nematoda: Metastrongyloidea) in the California Sea Lion (Zalophus calif ornianus)	Carnivora	Otariidae	Zalophus californianus (Californian sea lion)	2.35	235	311.5	1.32553	15200	9.62905	Filaroididae	Parafilaroides decorus	232	5.44674	main stem bronchi	0	1	0	0	0	0	0	0	0	1	0	0	0	1	0	0	0	0	0	0	0	0	0	0	0	0	0	0	0	0	0	0
Pool, R., et al.	2020	Journal of Wildlife Diseases	Transmission and Predictors of Burden of Lungworms of the Striped Dolphin (Stenella coeruleoalba) in the Western Mediterranean	Cetartiodactyla	Delphinidae	Stenella coeruleoalba (Striped dolphin)	2.5	250	155	0.62	14500	9.5819	Pseudaliidae	Halocercus delphini	137	4.91998	lung	0	1	0	0	0	0	0	0	0	1	0	0	0	0	0	1	0	0	0	0	0	0	0	0	0	0	0	0	0	0	0	0
Pool, R., et al.	2020	Journal of Wildlife Diseases	Transmission and Predictors of Burden of Lungworms of the Striped Dolphin (Stenella coeruleoalba) in the Western Mediterranean	Cetartiodactyla	Delphinidae	Stenella coeruleoalba (Striped dolphin)	2.5	250	155	0.62	14500	9.5819	Pseudaliidae	Stenurus ovatus	75	4.31749	lung	0	1	0	0	0	0	0	0	0	1	0	0	0	0	0	1	0	0	0	0	0	0	0	0	0	0	0	0	0	0	0	0
Lehnert, K., et al.	2010	international Journal for Parasitology	Transmission of lungworms of harbour porpoises and harbour seals: Molecular tools determine potential vertebrate intermediate hosts	Cetartiodactyla	Phocoenidae	Phocoena phocoena (Harbour porpoise)	1.65	165	68.5	0.415152	23000	10.0432	Pseudaliidae	Halocercus invaginatus	83	4.41884	respiratory system	0	1	0	0	0	0	0	0	0	1	0	0	0	0	0	1	0	0	0	0	0	0	0	0	0	0	0	0	0	0	0	0
Lehnert, K., et al.	2010	international Journal for Parasitology	Transmission of lungworms of harbour porpoises and harbour seals: Molecular tools determine potential vertebrate intermediate hosts	Carnivora	Phocidae	Phoca vitulina (Harbour seal)	1.85	185	111.5	0.602703	29800	10.3023	Crenosomatidae	Otostrongylus circumlitus	279	5.63121	lung	0	1	0	0	0	0	0	0	0	1	0	0	0	0	0	1	0	0	0	0	0	0	0	0	0	0	0	0	0	0	0	0
Lehnert, K., et al.	2010	international Journal for Parasitology	Transmission of lungworms of harbour porpoises and harbour seals: Molecular tools determine potential vertebrate intermediate hosts	Carnivora	Phocidae	Phoca vitulina (Harbour seal)	1.85	185	111.5	0.602703	29800	10.3023	Filaroididae	Parafilaroides gymnurus	133	4.89035	lung	0	1	0	0	0	0	0	0	0	1	0	0	0	0	0	1	0	0	0	0	0	0	0	0	0	0	0	0	0	0	0	0
Lehnert, K., et al.	2010	international Journal for Parasitology	Transmission of lungworms of harbour porpoises and harbour seals: Molecular tools determine potential vertebrate intermediate hosts	Cetartiodactyla	Phocoenidae	Phocoena phocoena (Harbour porpoise)	1.65	165	68.5	0.415152	23000	10.0432	Pseudaliidae	Pseudalius inflexus	201	5.3033	respiratory system	0	1	0	0	0	0	0	0	0	1	0	0	0	0	0	1	0	0	0	0	0	0	0	0	0	0	0	0	0	0	0	0
Lehnert, K., et al.	2010	international Journal for Parasitology	Transmission of lungworms of harbour porpoises and harbour seals: Molecular tools determine potential vertebrate intermediate hosts	Cetartiodactyla	Phocoenidae	Phocoena phocoena (Harbour porpoise)	1.65	165	68.5	0.415152	23000	10.0432	Pseudaliidae	Stenurus minor	269	5.59471	tympanic bullae and cranial sinuses	0	0	0	1	0	0	0	0	0	1	0	0	0	0	0	1	0	0	0	0	0	0	0	0	0	0	0	0	0	0	0	0
Lehnert, K., et al.	2010	international Journal for Parasitology	Transmission of lungworms of harbour porpoises and harbour seals: Molecular tools determine potential vertebrate intermediate hosts	Cetartiodactyla	Phocoenidae	Phocoena phocoena (Harbour porpoise)	1.65	165	68.5	0.415152	23000	10.0432	Pseudaliidae	Torynurus convolutus	89	4.48864	respiratory system	0	1	0	0	0	0	0	0	0	1	0	0	0	0	0	1	0	0	0	0	0	0	0	0	0	0	0	0	0	0	0	0
Dennison, S., et al	2007	Journal of Zoo and Wildlife Medicine	URATE NEPHROLITHIASIS IN A NORTHERN ELEPHANT SEAL (MIROUNGA ANGUSTIROSTRIS) AND A CALIFORNIA SEA LION (ZALOPHUS CALIFORNIANUS)	Carnivora	Otariidae	Zalophus californianus (Californian sea lion)	2.35	235	311.5	1.32553	15200	9.62905	Filaroididae	Parafilaroides decorus	232	5.44674	Lung	0	1	0	0	0	0	0	0	0	1	0	0	0	1	0	0	0	0	0	1	0	1	0	0	0	0	0	0	0	0	0	0
Haulena, M. and Gulland, F.M.D.	2001	J Wildl Dis	USE OF MEDETOMIDINE-ZOLAZEPAM-TILETAMINE WITH AND WITHOUT ATIPAMEZOLE REVERSAL TO IMMOBILIZE CAPTIVE CALIFORNIA SEA LIONS	Carnivora	Otariidae	Zalophus californianus (Californian sea lion)	2.35	235	311.5	1.32553	15200	9.62905	Filaroididae	Parafilaroides decorus	232	5.44674	lung	0	1	0	0	0	0	0	0	0	1	0	0	0	1	0	0	0	0	0	1	0	1	0	0	0	0	0	0	0	0	0	0
Seguel, M., et al.	2018	J Wildl Dis	Vasculitis and Thrombosis due to the Sea Lion Lungworm, Parafilaroides decorus, in a Guadalupe Fur Seal (Arctocephalus philippii townsendi)	Carnivora	Otariidae	Arctocephalus philippii (Guadalupe fur seal)	1.68	168	90.72	0.54	811	6.69827	Filaroididae	Parafilaroides decorus	232	5.44674	Lung blood vessels	0	1	0	0	0	0	0	0	0	1	0	0	0	1	0	0	0	0	0	1	0	0	0	0	0	0	1	1	0	0	0	0
Fleischman, R.W., and Squire, R.A	1970	Path. vet.	Verminous Pneumonia in the California Sea Lion (Zalophus californianus)	Carnivora	Otariidae	Zalophus californianus (Californian sea lion)	2.35	235	311.5	1.32553	15200	9.62905	Filaroididae	Parafilaroides decorus	232	5.44674	lung	0	1	0	0	0	0	0	0	0	1	0	0	0	1	0	0	0	0	0	1	0	1	0	0	0	0	0	0	0	0	0	0
Raga J. A. and Balbuena J. A	1987	In: (Eds. V. Sans-Coma, S. Mas-Coma and J. Gosálbez) Mamíferos y helmintos. Ketres Editora, Barcelona, 195–201.	Algunas características zoogeográficas de los helmintos de los cetáceos en el Mediterráneo, con especial referencia a la helmintofauna del delfín listado.	Cetartiodactyla	Balaenopteridae	Megaptera novaeangliae (Humpback whale)	14.5	1450	30000	20.6897	22600	10.0257	Pseudaliidae	Pharurus alatus	14	2.63906
Dougnac, C. & Fredes, F.	2012	Editorial Académica Española	Identificación de endoparásitos en cetáceos de Tierra del Fuego.	Cetartiodactyla	Delphinidae	Cephalorhynchus commersonii (Commerson's dolphin)	1.45	145	76	0.524138	1650	7.40853	Pseudaliidae	Halocercus sp.	346	5.84644
Goodall, R.N.P., et al.	1988	Report of the International Whaling Commision	Studies of Commerson’s dolphins, Cephalorhynchus commersonii, off Tierra del Fuego, 1976–1984, with a review of information on the species in the South Atlantic.	Cetartiodactyla	Delphinidae	Cephalorhynchus commersonii (Commerson's dolphin)	1.45	145	76	0.524138	1650	7.40853	Pseudaliidae	Halocercus sp.	346	5.84644
McKenzie, J. and Blair, D.	1983	New Zealand Journal of Zoology	Parasites from Hector’s dolphin (Cephalorhynchus hectori).	Cetartiodactyla	Delphinidae	Cephalorhynchus hectori (Hector's dolphin)	1.4	140	50	0.357143	2340	7.75791	Pseudaliidae	Halocercus sp.	346	5.84644
Raga J. A. and Balbuena J. A	1987	In: (Eds. V. Sans-Coma, S. Mas-Coma and J. Gosálbez) Mamíferos y helmintos. Ketres Editora, Barcelona, 195–201.	Algunas características zoogeográficas de los helmintos de los cetáceos en el Mediterráneo, con especial referencia a la helmintofauna del delfín listado.	Cetartiodactyla	Delphinidae	Delphinus delphis (Short-beaked common dolphin)	2.2	220	157.5	0.715909	16700	9.72316	Pseudaliidae	Halocercus invaginatus	83	4.41884
Harris, A.	1982	Parasitology 85:71	The helminth parasites of the Cetacea (or “Parasitology” with a porpoise).	Cetartiodactyla	Delphinidae	Delphinus delphis (Short-beaked common dolphin)	2.2	220	157.5	0.715909	16700	9.72316	Pseudaliidae	Halocercus kleinenbergi	12	2.48491
Delyamure, S.L.	1955	Academy of sciences UssR	Helminthofauna of Marine Mammals (Ecology and Phylogeny). (Translated by Israel Program for Scientific Translation, 1968 for the Us Department of Interior and National science Foundation)	Cetartiodactyla	Delphinidae	Delphinus delphis (Short-beaked common dolphin)	2.2	220	157.5	0.715909	16700	9.72316	Pseudaliidae	Halocercus cryptocephalus	22	3.09104
RAGA, J. A.	1984	In: Robineau, D., Duguy, R., Klima, M. (eds): Handbuch der Säugetiere Europas. Bd. 6/lA. Edit. Aula-Verlang, Wiesbaden, 132-179	Parasitismus bei den Cetacea.	Cetartiodactyla	Delphinidae	Delphinus delphis (Short-beaked common dolphin)	2.2	220	157.5	0.715909	16700	9.72316	Pseudaliidae	Stenurus minor	269	5.59471
Morales-Vela, B., and Olivera-Gómez, L.D.	1993	An Inst Biol Univ Nac Auton Mex Ser Zool	Varamiento de calderones Globicephala macrorhynchus (Cetacea: Delphinidae) en la isla de Cozumel, Quintana Roo.	Cetartiodactyla	Delphinidae	Globicephala macrorhynchus (Short-finned pilot whale)	4.5	450	1996	4.43556	5070	8.5311	Pseudaliidae	Stenurus minor	269	5.59471
Dougherty, E.C.	1943	Proceedings of the Helminthological Society of Washington	Notes on the lungworms of porpoises and their occurance on the california coast.	Cetartiodactyla	Delphinidae	Globicephala macrorhynchus (Short-finned pilot whale)	4.5	450	1996	4.43556	5070	8.5311	Pseudaliidae	Torynurus convolutus	89	4.48864
Baylis, H.A. and Daubney, R.	1925	Parasitology	A REVISION OF THE LUNG-WORMS OF CETACEA.	Cetartiodactyla	Delphinidae	Globicephala melas (Long-finned pilot whale)	6.2	620	1800	2.90323	6460	8.77338	Pseudaliidae	Torynurus convolutus	89	4.48864
Baylis, H.A.	1932	Discovery rep.	A list of worms parasitic in cetacea	Cetartiodactyla	Delphinidae	Globicephala melas (Long-finned pilot whale)	6.2	620	1800	2.90323	6460	8.77338	Pseudaliidae	Torynurus convolutus	89	4.48864
Tomilin, A.G.	1957	Jerusalem, Isreal program for scientific translations	Mammals of the USSR and adjacent countries.	Cetartiodactyla	Delphinidae	Grampus griseus (Risso's dolphin)	3	300	400	1.33333	7830	8.96572	Pseudaliidae	Stenurus minor	269	5.59471
Raga J. A. and Balbuena J. A	1987	In: (Eds. V. Sans-Coma, S. Mas-Coma and J. Gosálbez) Mamíferos y helmintos. Ketres Editora, Barcelona, 195–201.	Algunas características zoogeográficas de los helmintos de los cetáceos en el Mediterráneo, con especial referencia a la helmintofauna del delfín listado.	Cetartiodactyla	Delphinidae	Lagenorhynchus acutus (White sided dolphin)	2.65	265	205	0.773585	3030	8.01632	Pseudaliidae	Halocercus lagenorhynchi	105	4.65396
Evans, P.G.H	1991	Handbook of british mammals, 3rd ed.	Whales, dolphins, porpoises: Order cetacea	Cetartiodactyla	Delphinidae	Lagenorhynchus acutus (White sided dolphin)	2.65	265	205	0.773585	3030	8.01632	Pseudaliidae	Pseudalius inflexus	201	5.3033
Gibson, D.I. and Harris, E.A.	1979	Invest. Cetacea	The helminth parasites of cetaceans in the collections of the british museum (natural history)	Cetartiodactyla	Delphinidae	Lagenorhynchus acutus (White sided dolphin)	2.65	265	205	0.773585	3030	8.01632	Pseudaliidae	Torynurus convolutus	89	4.48864
Baylis, H.A. and Daubney, R.	1925	Parasitology	A REVISION OF THE LUNG-WORMS OF CETACEA.	Cetartiodactyla	Delphinidae	Lagenorhynchus albirostris (white beaked dolphin)	2.7	270	267	0.988889	3080	8.03268	Pseudaliidae	Halocercus lagenorhynchi	105	4.65396
Gibson, D.I. and Harris, E.A.	1979	Invest. Cetacea	The helminth parasites of cetaceans in the collections of the british museum (natural history)	Cetartiodactyla	Delphinidae	Lagenorhynchus albirostris (white beaked dolphin)	2.7	270	267	0.988889	3080	8.03268	Pseudaliidae	Halocercus lagenorhynchi	105	4.65396
Moser, M. & Rhinehart, H.,	1993	Journal of Wildlife Diseases	The lungworm, Halocercus spp. (Nematoda: Pseudaliidae) in cetaceans from California.	Cetartiodactyla	Delphinidae	Lissodelphis borealis (Northern right whale dolphin)	2.5	250	80	0.32	1480	7.2998	Pseudaliidae	Halocercus sp.	346	5.84644
Dailey, M.D. and Brownell, B.L.	1972	Ridgway, SH (Ed.) Mammals of the sea: biology and medicine. Springfield, IL: Charles C Thomas.	A checklist of marine mammal parasites	Cetartiodactyla	Delphinidae	Peponocephala electra (Melon headed whale)	2.75	275	225	0.818182	2310	7.745	Pseudaliidae	Halocercus sp.	346	5.84644
ZAM,S., D. CALDWELL, and M. CALDWELL	1971	Cetology	Some endoparasites from small odontocete cetaceans collected in Florida and Georgia	Cetartiodactyla	Delphinidae	Pseudorca crassidens (False killer whale)	4.9	490	1600	3.26531	6380	8.76092	Pseudaliidae	Stenurus auditivus	12	2.48491
Rosas, F.C.W., et al	2002	Aquatic Mammals	The striped dolphin, Stenella coeruleoalba (Cetacea: Delphinidae), on the coast of São Paulo State, southeastern Brazil.	Cetartiodactyla	Delphinidae	Stenella coeruleoalba (Striped dolphin)	2.5	250	155	0.62	14500	9.5819	Pseudaliidae	Halocercus brasiliensis	84	4.43082
Perrin, W., et al.	1994	Handbook of marine mammals: the first book of dolphins (S. H. Ridgway and R. Harrison, eds.). Academic Press; London, United Kingdom 5:1-416.	Atlantic spotted dolphin Stenella frontalis (G. Cuvier, 1829).	Cetartiodactyla	Delphinidae	Stenella frontalis (Spotted dolphin)	2.275	227.5	135	0.593407	3950	8.28147	Pseudaliidae	Halocercus delphini	137	4.91998
Perrin, W., et al.	1987	Marine Mammal Science	Revision of the spotted dolphins, Stenella spp.	Cetartiodactyla	Delphinidae	Stenella frontalis (Spotted dolphin)	2.275	227.5	135	0.593407	3950	8.28147	Pseudaliidae	Halocercus lagenorhynchi	105	4.65396
Birkun, A.A., Jr & Krivokhizhin, S.V.,	1996	Vestnik Zoologii. Institut Zoologii. Akademiya Nauk Ukrainskoi SSR. Kiev 1996(3): 36-42 , 3 tabs. , (Russian; Engl. abstr.).	Present state and causes of the Black Sea cetacean population suppression. Communication 1. Population dynamics, abiotic and biotic limiting factors.'	Cetartiodactyla	Delphinidae	Tursiops truncatus (Bottlenose dolphin)	3	300	400	1.33333	45100	10.7166	Pseudaliidae	Halocercus invaginatus	105	4.65396
Dailey, M.D. and Brownell, B.L.	1972	Ridgway, SH (Ed.) Mammals of the sea: biology and medicine. Springfield, IL: Charles C Thomas.	A checklist of marine mammal parasites	Cetartiodactyla	Iniidae	Inia geoffrensis (Amazon river dolphin)	2.16	216	127	0.587963	4630	8.44031	Pseudaliidae	Halocercus sp.	346	5.84644
Kuhn, J.	1829	Bull. Sci. Nat. Geol.	Description d'une nouvelle espece de strongle trouvee dans le marsouin	Cetartiodactyla	Monodontidae	Delphinapterus leucas (Beluga whale)	4.025	402.5	1150	2.85714	15100	9.62245	Pseudaliidae	Stenurus minor	269	5.59471
Yamaguti, S.	1951	Arbeiten aus der Medizinischen Fakultat Okayama	Studies on the helminth fauna of Japan. Part 46. Nematodes of marine mammals	Cetartiodactyla	Phocoenidae	Neophocaena phocaenoides (Indo-Pacific finless porpoise)	1.9	190	37.5	0.197368	4030	8.30152	Pseudaliidae	Halocercus sunameri	14	2.63906
Kuramochi, T., et al.	2000	Memoirs of the National Science Museum, Tokyo 33: 83-95 , 1 fig., 2 tabs.	Parasitic helminth and epozoit fauna of finless porpoise in the inland sea of Japan and western North Pacific with a preliminary note on faunal difference by host's local population.'	Cetartiodactyla	Phocoenidae	Neophocaena phocaenoides (Indo-Pacific finless porpoise)	1.9	190	37.5	0.197368	4030	8.30152	Pseudaliidae	Halocercus taurica	35	3.55535
Petter, A.J. and Pilleri, G.	1982	Invest. Cetacea	Pharurus asiaorientalis new species, metastrongylid nematode parasite of Neophocaena phocaenoides (Phocoenidae, Cetacea)	Cetartiodactyla	Phocoenidae	Neophocaena phocaenoides (Indo-Pacific finless porpoise)	1.9	190	37.5	0.197368	4030	8.30152	Pseudaliidae	Pharurus asiaeorientalis	8	2.07944
Yamaguti, S.	1951	Arbeiten aus der Medizinischen Fakultat Okayama	Studies on the helminth fauna of Japan. Part 46. Nematodes of marine mammals	Cetartiodactyla	Phocoenidae	Neophocaena phocaenoides (Indo-Pacific finless porpoise)	1.9	190	37.5	0.197368	4030	8.30152	Pseudaliidae	Pharurus sunameri	10	2.30259
Hsu, H. F., and R. HOEPPLI.	1933	Peking Natural History Bulleti	On some parasitic nema-todes collected in Amoy	Cetartiodactyla	Phocoenidae	Neophocaena phocaenoides (Indo-Pacific finless porpoise)	1.9	190	37.5	0.197368	4030	8.30152	Pseudaliidae	Stenurus auditivus	12	2.48491
Tao, J.-Y	1983	Sinica.	A NEW SPECIES AND A NEW CHINESE RECORD OF NEMATODES FROM PORPOISE NEOPHOCAENAPHOCAENOIDES	Cetartiodactyla	Phocoenidae	Neophocaena phocaenoides (Indo-Pacific finless porpoise)	1.9	190	37.5	0.197368	4030	8.30152	Pseudaliidae	Stenurus nanjingensis	8	2.07944
Dougherty, E.C.	1944	Parasitology	The lungworms (nematoda: pseudallidae) of the odontoceti. Part I.	Cetartiodactyla	Phocoenidae	Phocoena phocoena (Harbour porpoise)	1.65	165	68.5	0.415152	23000	10.0432	Pseudaliidae	Halocercus kirbyi	20	2.99573
Dougherty, E.C.	1944	Parasitology	The lungworms (nematoda: pseudallidae) of the odontoceti. Part I.	Cetartiodactyla	Phocoenidae	Phocoenoides dalli (Dall's porpoise)	2.3	230	175	0.76087	3830	8.25062	Pseudaliidae	Halocercus kirbyi	20	2.99573
Walker, W.A.	1975	J.Fish.Res.Bd Can.	Review of the live-capture fishery for smaller cetaceans taken in southern californian waters for public display	Cetartiodactyla	Phocoenidae	Phocoenoides dalli (Dall's porpoise)	2.3	230	175	0.76087	3830	8.25062	Pseudaliidae	Pharurus sp.	97	4.57471
Raga J. A. and Balbuena J. A	1987	In: (Eds. V. Sans-Coma, S. Mas-Coma and J. Gosálbez) Mamíferos y helmintos. Ketres Editora, Barcelona, 195–201.	Algunas características zoogeográficas de los helmintos de los cetáceos en el Mediterráneo, con especial referencia a la helmintofauna del delfín listado.	Cetartiodactyla	Physeteridae	Physeter macrocephalus (sperm whale)	16	1600	40000	25	15200	9.62905	Pseudaliidae	Stenurus ovatus	75	4.31749
Delyamure, S.L.	1955	[In Russian]. Ed. K.I. Skrjabin. Moscow: Izdatel’stvo Akademii Nauk SSR. [1968. Translated by Israel Program for Scientific Translations, Jerusalem, 522 pp.	Helminthofauna of marine mammals (Ecology and Phylogeny)	Cetartiodactyla	Ziphiidae	Berardius bairdii (Baird's beaked whale)	10.1	1010	11000	10.8911	1570	7.35883	Pseudaliidae	Halocercus hyperoodoni	2	0.693147
Dougherty, E.C. and Herman, C.M.	1947	Proc. Helm. Soc. Wash.	New species of the genus Parafilaroides Dougherty 1946 (Nematoda; Metstrongylidae), from sea lions, with a list of the lungoworms of the pinnipedia.	Carnivora	Otariidae	Eumetopias jubata (Stellar sea lion)	2.75	275	403.5	1.46727	909	6.81235	Filaroididae	Parafilaroides nanus	11	2.3979
Dougherty, E.C. and Herman, C.M.	1947	Proc. Helm. Soc. Wash.	New species of the genus Parafilaroides Dougherty 1946 (Nematoda; Metstrongylidae), from sea lions, with a list of the lungoworms of the pinnipedia.	Carnivora	Otariidae	Eumetopias jubata (Stellar sea lion)	2.75	275	403.5	1.46727	909	6.81235	Filaroididae	Parafilaroides prolificus	10	2.30259
Nicholson, A. and Fanning, J.C.	1981	Fowler ME (ed) Wildlife diseases of the Pacific Basin and other countries – a proceedings of the 4th International Conference of the Wildlife Disease Association	Parasites and associated pathology of the respiratory tract of the Australian sea lion: Neophoca cinerea.	Carnivora	Otariidae	Neophoca cinerea (Australian sea lion)	2.15	215	202.5	0.94186	2660	7.88608	Filaroididae	Parafilaroides sp.	484	6.18208
Antonelis, G.A., et al.	1994	Arctic.	Early spring feeding habits of bearded seals (Erignatus barbatus) in the central Bering Sea, 1981	Carnivora	Phocidae	Erignathus barbatus (Bearded seal)	2.4	240	315	1.3125	3900	8.26873	Crenosomatidae	Otostrongylus circumlitus	279	5.63121
Kurochkin, Y.V., and Zablotsky, V.I.	1958	[In Russian.] Tr. Astrakh. Zapoved. No. 4. pp. 337-343. [Canadian Translation of Fisheries and Aquatic Sciences No. 5587, 1993.1	On the helminth fauna of the Caspian seal.	Carnivora	Phocidae	Pusa caspica (Caspian seal)	1.275	127.5	86	0.67451	1350	7.20786	Filaroididae	Parafilaroides caspicus	15	2.70805
Kontrimavichus, V.L., and Delyamure, S.L.	1979	Fundamentals of nematology. Vol. 29. Academy of Sciences of the U.S.S.R. [Translated and published for the U.S. Department of Agriculture. Amerind Publishing Co., Pvt. Ltd., New Delhi, 1985.1	Filaroids of domestic and wild animals	Carnivora	Phocidae	Pusa sibirica (Baikal seal)	1.25	125	66.5	0.532	1540	7.33954	Filaroididae	Parafilaroides gymnurus	133	4.89035
[truncated: 6 more columns]
